# Supplementary material for: Danish dog owners’ use and the perceived effect of unlicensed cannabis products in dogs
Source: PLoS One. 2024 Jan 31;19(1):e0296698. doi: 10.1371/journal.pone.0296698 (PMC10830036; doi:10.1371/journal.pone.0296698)
Supplement: S1 File — (XLSX) [file pone.0296698.s003.xlsx]

## Sheet: Sheet1
		Original text	Translated text	Original text	Translated text	Original text	Translated text	Original text	Translated text	Original text	Translated text	Original text	Translated text	Original text	Translated text	Original text	Translated text	Original text	Translated text	Original text	Translated text	Original text	Translated text	Original text	Translated text	Original text	Translated text	Original text	Translated text	Original text	Translated text	Original text	Translated text	Original text	Translated text	Original text	Translated text	Original text	Translated text	Original text	Translated text	Original text	Translated text	Original text	Translated text	Original text	Translated text	Original text	Translated text
#	Completed	Hvilken landsdel bor du i)	Which region are you located in?	Hvilken størrelse hund har du	What size is your dog ?	Har du behandlet din hund med en af følgende? - CBD dråber/olie	Have you treated your dog with one of the following? - CBD drops/oil	Har du behandlet din hund med en af følgende? - CBD kapsler	Have you treated your dog with one of the following? - CBD capsules	Har du behandlet din hund med en af følgende? - CBD creme	Have you treated your dog with one of the following? - CBD ointment/cream	Har du behandlet din hund med en af følgende? - CBD pulver	Have you treated your dog with one of the following? - CBD powder	Har du behandlet din hund med en af følgende? - CBD spray	Have you treated your dog with one of the following? - CBD spray	Har du behandlet din hund med en af følgende? - Produkter primært indeholdende THC	Have you treated your dog with one of the following? - Products primarily containing THC	Har du behandlet din hund med en af følgende? - Cannabis the	Have you treated your dog with one of the following? - Cannabis tea	Har du behandlet din hund med en af følgende? - Andre formuleringer af cannabis/hamp produkter - specifer	Have you treated your dog with one of the following? - Other formulations of cannabis/hemp products - please specify	Har du behandlet din hund med en af følgende? - Nej, ingen af de nævnte	Have you treated your dog with one of the following? - No, none of the above	Hvad var formålet med behandlingen? - Kræftbehandling	What was the intent of the treatment? - Treatment of cancer	Hvad var formålet med behandlingen? - Smertebehandling	What was the intent of the treatment? - Treatment of pain	Hvad var formålet med behandlingen? - Dårlig appetit	What was the intent of the treatment? - Treatment of poor appetite	Hvad var formålet med behandlingen? - Symptomer fra mave-tarmkanalen	What was the intent of the treatment? - Treatment of gastrointestinal disease or symptoms	Hvad var formålet med behandlingen? - Velvære og sygdomsforebyggelse	What was the intent of the treatment? - Disease prevention or for well-being purposes	Hvad var formålet med behandlingen? - Behandling af allergi	What was the intent of the treatment? - Treatment of allergy	Hvad var formålet med behandlingen? - Behandling af kramper	What was the intent of the treatment? - Treatment of seizures	Hvad var formålet med behandlingen? - Anden årsag, specificér	What was the intent of the treatment? - Alternative purposes, please specify	Var der effekt af behandlingen?	Was there an effect of the treatment?	Hvor har du købt produktet?	Where did you purchase the product ?	Hvor har du købt produktet? Andet sted, specificér	Where did you purchase the product ? - Other place, please specify	Har du behandlet din hund med anden naturmedicin?	Have your dog recieved treatment with other herbal/natural remedies?	Hvile naturprodukter har du behandlet din hund med - specificér	Describe what herbal remedies you have supplemented your dog with - Tick of the box, and specify
1	1	Nordsjælland	Northern Zealand	Ekstra stor hund 30-40 kg	Extra large dog 30-40 kg	0	0	0	0	0	0	0	0	0	0	0	0	0	0			1	1	0	0	0.240056	0.240056	0	0	0	0	0	0	0	0	0	0									Jeg har ikke behandlet med andet naturmedicin	Have not used herbal remedies
2	1	Sønderjylland	Southern Jutland	Lille hund < 10 kg	Small dog <10 kg	0	0	0	0	0	0	0	0	0	0	0	0	0	0			1	1	0	0	0	0	0	0	0	0	0	0	0	0	0	0									Jeg har ikke behandlet med andet naturmedicin	Have not used herbal remedies
3	1	Fyn	Funen	Lille hund < 10 kg	Small dog <10 kg	1	1	0	0	1	1	1	1	0	0	0	0	0	0			0	0	1	1	1	1	0	0	0	0	0	0	0	0	0	0	Betændelse i en pote	Inflammation in paw	Ja, overbevisende og god effekt	Yes, very convincing and good effect	Internettet	Internet			Jeg har ikke behandlet med andet naturmedicin	Have not used herbal remedies
4	1	Fyn	Funen	Gigant hund > 40 kg	Giant dog > 40 kg	0	0	1	1	0	0	0	0	0	0	0	0	0	0			0	0	0	0	0.231336	0.231336	0	0	0	0	0	0	1	1	0	0			Ja, overbevisende og god effekt	Yes, very convincing and good effect	Internettet	Internet			Jeg har behandlet eller behandler med andet natur medicin	Have used or uses herbal remedies	Venus torn	Devils claw
5	1	Øvrige Sjælland	Other Zealand	Stor hund 20-30 kg	Large dog 20-30 kg	0	0	0	0	0	0	0	0	0	0	0	0	0	0			1	1	0	0	0.196636	0.196636	0	0	0	0	0	0	0	0	0	0									Jeg har ikke behandlet med andet naturmedicin	Have not used herbal remedies
6	1	Nordsjælland	Northern Zealand	Stor hund 20-30 kg	Large dog 20-30 kg	0	0	0	0	0	0	0	0	0	0	0	0	0	0			1	1	0	0	0.202115	0.202115	0	0	0	0	0	0	0	0	0	0									Jeg har ikke behandlet med andet naturmedicin	Have not used herbal remedies
7	1	Fyn	Funen	Gigant hund > 40 kg	Giant dog > 40 kg	0	0	0	0	0	0	0	0	0	0	0	0	0	0			1	1	0	0	0.231454	0.231454	0	0	0	0	0	0	0	0	0	0									Jeg har behandlet eller behandler med andet natur medicin	Have used or uses herbal remedies	Naturlægemidler mod lopper og flåter	Herbal remedies
8	1	Øvrige Sjælland	Other Zealand	Ekstra stor hund 30-40 kg	Extra large dog 30-40 kg	0	0	0	0	0	0	0	0	0	0	0	0	0	0	Lille mængde Cannabis opblandet i foder	Hash mixed with food	0	0	0	0	0.235755	0.235755	0	0	0	0	1	1	0	0	0	0	Angst for fyrværkeri	Firework anxiety	Ja, overbevisende og god effekt	Yes, very convincing and good effect	Marked	At a marked			Jeg har behandlet eller behandler med andet natur medicin	Have used or uses herbal remedies	Rescue dråber og pulver af muslingeskaller mod gigtsmerter	Rescue Remedy, green lipped mussel
9	1	Øvrige Sjælland	Other Zealand	Stor hund 20-30 kg	Large dog 20-30 kg	1	1	0	0	0	0	0	0	0	0	0	0	0	0			0	0	0	0	0.196695	0.196695	0	0	0	0	0	0	0	0	0	0			Ja, overbevisende og god effekt	Yes, very convincing and good effect	Internettet	Internet			Jeg har ikke behandlet med andet naturmedicin	Have not used herbal remedies
10	1	Midtjylland	Mid Jutland	Gigant hund > 40 kg	Giant dog > 40 kg	0	0	0	0	0	0	0	0	0	0	0	0	0	0			1	1	1	1	0.227095	0.227095	0	0	0	0	0	0	0	0	0	0									Jeg har behandlet eller behandler med andet natur medicin	Have used or uses herbal remedies	Mælkesyrebakterier	Probiotic
11	1	Nordsjælland	Northern Jutland	Ekstra stor hund 30-40 kg	Extra large dog 30-40 kg	0	0	0	0	0	0	0	0	0	0	0	0	0	0			1	1	0	0	0.242648	0.242648	0	0	0	0	0	0	0	0	0	0									Jeg har ikke behandlet med andet naturmedicin	Have not used herbal remedies
12	1	Midtjylland	Mid Jutland	Stor hund 20-30 kg	Large dog 20-30 kg	1	1	0	0	1	1	0	0	0	0	0	0	0	0			0	0	0	0	0.207005	0.207005	0	0	0	0	0	0	0	0	0	0	epilepsi og gigt	Epilepsy and arthrosis	Ja, overbevisende og god effekt	Yes, very convincing and good effect	Udenlands	Abroad			Jeg har behandlet eller behandler med andet natur medicin	Have used or uses herbal remedies	hampefrøolie	Hempseed oils
13	1	Øvrige Sjælland	Other Zealand	Lille hund < 10 kg	Small dog <10 kg	0	0	0	0	0	0	0	0	0	0	0	0	0	0			1	1	0	0	0	0	0	0	1	1	1	1	0	0	0	0									Jeg har ikke behandlet med andet naturmedicin	Have not used herbal remedies
14	1	Hovedstadsområdet	Greater Copenhagen	Gigant hund > 40 kg	Giant dog > 40 kg	0	0	0	0	0	0	0	0	0	0	0	0	0	0			1	1	0	0	0.230158	0.230158	0	0	0	0	0	0	0	0	0	0									Jeg har ikke behandlet med andet naturmedicin	Have not used herbal remedies
15	1	Hovedstadsområdet	Greater Copenhagen	Lille hund < 10 kg	Small dog <10 kg	0	0	0	0	0	0	0	0	0	0	0	0	0	0			1	1	0	0	0	0	0	0	0	0	0	0	0	0	0	0									Jeg har ikke behandlet med andet naturmedicin	Have not used herbal remedies
16	1	Øvrige Sjælland	Other Zealand	Stor hund 20-30 kg	Large dog 20-30 kg	1	1	0	0	1	1	0	0	0	0	0	0	0	0			0	0	0	0	0.1964	0.1964	0	0	0	0	0	0	0	0	0	0			Ja, overbevisende og god effekt	Yes, very convincing and good effect	Internettet	Internet			Jeg har behandlet eller behandler med andet natur medicin	Have used or uses herbal remedies	Bachs Blomstermedicin	Bach Flower Remedies
17	1	Øvrige Sjælland	Other Zealand	Ekstra stor hund 30-40 kg	Extra large dog 30-40 kg	0	0	0	0	0	0	0	0	0	0	0	0	0	0			1	1	0	0	0.237051	0.237051	0	0	0	0	0	0	0	0	0	0									Jeg har behandlet eller behandler med andet natur medicin	Have used or uses herbal remedies	Aloe Vera og kartoffelmel ifm hotspot	Aleo Vera
18	1	Øvrige Sjælland	Other Zealand	Stor hund 20-30 kg	Large dog 20-30 kg	1	1	0	0	0	0	0	0	0	0	0	0	0	0			0	0	0	0	0.196754	0.196754	0	0	0	0	0	0	0	0	0	0			Ja, overbevisende og god effekt	Yes, very convincing and good effect	Internettet	Internet			Jeg har ikke behandlet med andet naturmedicin	Have not used herbal remedies
19	1	Midtjylland	Mid Jutland	Lille hund < 10 kg	Small dog <10 kg	0	0	0	0	0	0	0	0	0	0	0	0	0	0			1	1	0	0	0	0	0	0	0	0	0	0	0	0	0	0									Jeg har behandlet eller behandler med andet natur medicin	Have used or uses herbal remedies	Bachs dråber, lavendelolie, munkepeber	Bach Flower Remedies
20	1	Øvrige Sjælland	Other Zealand	Gigant hund > 40 kg	Giant dog > 40 kg	0	0	0	0	0	0	0	0	0	0	0	0	0	0			1	1	0	0	0.222735	0.222735	0	0	0	0	0	0	0	0	0	0									Jeg har behandlet eller behandler med andet natur medicin	Have used or uses herbal remedies	Baldrian og homopati	Valerian, homeopathy
21	1	Hovedstadsområdet	Greater Copenhagen	Stor hund 20-30 kg	Large dog 20-30 kg	1	1	0	0	0	0	0	0	0	0	0	0	0	0			0	0	0	0	0.215017	0.215017	0	0	0	0	0	0	1	1	0	0			Ja, overbevisende og god effekt	Yes, very convincing and good effect	Andet sted, specificér	Other place, please specify	Hos en jeg kender	An acquaintance	Jeg har ikke behandlet med andet naturmedicin	Have not used herbal remedies
22	1	Sønderjylland	Southern Jutland	Medium hund 10-20 kg	Medium dog 10-20 kg	0	0	0	0	0	0	0	0	0	0	0	0	0	0			1	1	0	0	0	0	0	0	0	0	0	0	0	0	0	0									Jeg har ikke behandlet med andet naturmedicin	Have not used herbal remedies
23	1	Øvrige Sjælland	Other Zealand	Medium hund 10-20 kg	Medium dog 10-20 kg	0	0	0	0	0	0	0	0	0	0	0	0	0	0			1	1	0	0	0	0	0	0	0	0	0	0	0	0	0	0									Jeg har ikke behandlet med andet naturmedicin	Have not used herbal remedies
24	1	Midtjylland	Mid Jutland	Medium hund 10-20 kg	Medium dog 10-20 kg	0	0	0	0	0	0	0	0	0	0	0	0	0	0			1	1	0	0	0.178844	0.178844	0	0	0	0	0	0	0	0	0	0									Jeg har ikke behandlet med andet naturmedicin	Have not used herbal remedies
25	1	Sønderjylland	Southern Jutland	Stor hund 20-30 kg	Large dog 20-30 kg	0	0	0	0	0	0	1	1	0	0	0	0	0	0			0	0	0	0	0.192747	0.192747	0	0	0	0	0	0	0	0	0	0			Ja, overbevisende og god effekt	Yes, very convincing and good effect	Andet sted, specificér	Other place, please specify	Anabidiol hos Dyrlægen	Anabidiol at the veterinarian	Jeg har ikke behandlet med andet naturmedicin	Have not used herbal remedies
26	1	Hovedstadsområdet	Greater Copenhagen	Stor hund 20-30 kg	Large dog 20-30 kg	1	1	0	0	0	0	0	0	0	0	0	0	0	0			0	0	0	0	0.215371	0.215371	0	0	0	0	0	0	0	0	0	0			Ja, der var nogen effekt	Yes, convincing with some effect	Internettet	Internet			Jeg har ikke behandlet med andet naturmedicin	Have not used herbal remedies
27	1	Hovedstadsområdet	Greater Copenhagen	Stor hund 20-30 kg	Large dog 20-30 kg	0	0	0	0	0	0	0	0	0	0	0	0	0	0			1	1	1	1	0.214781	0.214781	0	0	0	0	0	0	0	0	0	0									Jeg har behandlet eller behandler med andet natur medicin	Have used or uses herbal remedies	Alger til tandsten, fiskeolie som kost supl.	Algae
28	1	Midtjylland	Mid Jutland	Lille hund < 10 kg	Small dog <10 kg	0	0	0	0	0	0	0	0	0	0	0	0	0	0			1	1	0	0	0	0	0	0	0	0	0	0	0	0	0	0									Jeg har ikke behandlet med andet naturmedicin	Have not used herbal remedies
29	1	Hovedstadsområdet	Greater Copenhagen	Gigant hund > 40 kg	Giant dog > 40 kg	1	1	0	0	0	0	0	0	0	0	0	0	0	0			0	0	0	0	0.229451	0.229451	0	0	0	0	1	1	0	0	0	0			Ja, overbevisende og god effekt	Yes, very convincing and good effect	Marked	At a marked			Jeg har behandlet eller behandler med andet natur medicin	Have used or uses herbal remedies	Ipakitine	Ipaktine
30	1	Hovedstadsområdet	Greater Copenhagen	Lille hund < 10 kg	Small dog <10 kg	0	0	0	0	0	0	0	0	0	0	0	0	0	0			1	1	0	0	0	0	0	0	0	0	0	0	0	0	0	0									Jeg har ikke behandlet med andet naturmedicin	Have not used herbal remedies
31	1	Hovedstadsområdet	Greater Copenhagen	Lille hund < 10 kg	Small dog <10 kg	0	0	0	0	0	0	0	0	0	0	0	0	0	0			1	1	0	0	0	0	0	0	0	0	0	0	0	0	0	0									Jeg har ikke behandlet med andet naturmedicin	Have not used herbal remedies
32	1	Midtjylland	Mid Jutland	Stor hund 20-30 kg	Large dog 20-30 kg	1	1	0	0	0	0	0	0	0	0	0	0	0	0			0	0	0	0	0.208006	0.208006	0	0	0	0	0	0	0	0	0	0			Muligvis, men der var ikke overbevisende effekt	Possible, but not convincing effect	Internettet	Internet			Jeg har ikke behandlet med andet naturmedicin	Have not used herbal remedies
33	1	Øvrige Sjælland	Other Zealand	Gigant hund > 40 kg	Giant dog > 40 kg	0	0	0	0	0	0	0	0	0	0	0	0	0	0			1	1	0	0	0.222912	0.222912	0	0	0	0	0	0	0	0	0	0									Jeg har ikke behandlet med andet naturmedicin	Have not used herbal remedies
34	1	Nordsjælland	Northern Zealand	Stor hund 20-30 kg	Large dog 20-30 kg	0	0	0	0	0	0	0	0	0	0	0	0	0	0			1	1	0	0	0.202174	0.202174	0	0	0	0	0	0	0	0	0	0									Jeg har ikke behandlet med andet naturmedicin	Have not used herbal remedies
35	1	Hovedstadsområdet	Greater Copenhagen	Medium hund 10-20 kg	Medium dog 10-20 kg	0	0	0	0	0	0	0	0	0	0	0	0	0	0			1	1	0	0	0.184323	0.184323	0	0	0	0	0	0	0	0	0	0									Jeg har behandlet eller behandler med andet natur medicin	Have used or uses herbal remedies	Adaptil, Aptus Relax, Kalm	Pheromone
36	1	Øvrige Sjælland	Other Zealand	Lille hund < 10 kg	Small dog <10 kg	0	0	0	0	0	0	0	0	0	0	0	0	0	0			1	1	0	0	0	0	0	0	0	0	0	0	0	0	0	0									Jeg har ikke behandlet med andet naturmedicin	Have not used herbal remedies
37	1	Fyn	Funen	Stor hund 20-30 kg	Large dog 20-30 kg	1	1	0	0	0	0	0	0	0	0	0	0	0	0			0	0	0	0	0.21867	0.21867	0	0	0	0	0	0	0	0	0	0			Ja, der var nogen effekt	Yes, convincing with some effect	Internettet	Internet			Jeg har behandlet eller behandler med andet natur medicin	Have used or uses herbal remedies	StrongJoint	StrongJoint - Kompeet, black berries, rosehipp, ArctiFlex, willow bark, ginger, honey
38	1	Øvrige Sjælland	Other Zealand	Medium hund 10-20 kg	Medium dog 10-20 kg	0	0	0	0	0	0	0	0	0	0	0	0	0	0			1	1	0	0	0	0	0	0	0	0	0	0	0	0	0	0									Jeg har ikke behandlet med andet naturmedicin	Have not used herbal remedies
39	1	Øvrige Sjælland	Other Zealand	Medium hund 10-20 kg	Medium dog 10-20 kg	0	0	0	0	0	0	0	0	0	0	0	0	0	0			1	1	0	0	0	0	0	0	0	0	0	0	0	0	0	0									Jeg har behandlet eller behandler med andet natur medicin	Have used or uses herbal remedies	Bach dråber	Bach Flower Remedies
40	1	Sønderjylland	Southern Jutland	Stor hund 20-30 kg	Large dog 20-30 kg	0	0	0	0	0	0	0	0	0	0	0	0	0	0			1	1	0	0	0.192512	0.192512	0	0	0	0	0	0	0	0	0	0									Jeg har behandlet eller behandler med andet natur medicin	Have used or uses herbal remedies	Bach dråber	Bach Flower Remedies
41	1	Nordsjælland	Northern Jutland	Medium hund 10-20 kg	Medium dog 10-20 kg	0	0	0	0	0	0	0	0	0	0	0	0	0	0			1	1	0	0	0	0	0	0	0	0	1	1	0	0	0	0									Jeg har behandlet eller behandler med andet natur medicin	Have used or uses herbal remedies	Bachs	Bach Flower Remedies
42	1	Midtjylland	Mid Jutland	Lille hund < 10 kg	Small dog <10 kg	0	0	0	0	0	0	0	0	0	0	1	1	0	0			0	0	0	0	1	1	0	0	0	0	0	0	0	0	0	0			Ja, der var nogen effekt	Yes, convincing with some effect	Udenlands	Abroad			Jeg har ikke behandlet med andet naturmedicin	Have not used herbal remedies
43	1	Fyn	Funen	Lille hund < 10 kg	Small dog <10 kg	1	1	0	0	0	0	0	0	0	0	0	0	0	0			0	0	0	0	0	0	0	0	0	0	0	0	0	0	0	0	Angst	Anxiety	Muligvis, men der var ikke overbevisende effekt	Possible, but not convincing effect	Internettet	Internet			Jeg har ikke behandlet med andet naturmedicin	Have not used herbal remedies
44	1	Øvrige Sjælland	Other Zealand	Stor hund 20-30 kg	Large dog 20-30 kg	0	0	0	0	0	0	0	0	0	0	0	0	0	0			1	1	0	0	0.196813	0.196813	0	0	0	0	0	0	0	0	0	0									Jeg har ikke behandlet med andet naturmedicin	Have not used herbal remedies
45	1	Hovedstadsområdet	Greater Copenhagen	Ekstra stor hund 30-40 kg	Extra large dog 30-40 kg	0	0	0	0	0	0	0	0	0	0	0	0	0	0			1	1	0	0	0.249482	0.249482	0	0	0	0	0	0	0	0	0	0									Jeg har ikke behandlet med andet naturmedicin	Have not used herbal remedies
46	1	Midtjylland	Mid Jutland	Ekstra stor hund 30-40 kg	Extra large dog 30-40 kg	1	1	0	0	0	0	0	0	0	0	0	0	0	0	Premiere raw kitchen hemp oil	Premiere raw kitchen hemp oil	0	0	0	0	0.245712	0.245712	0	0	0	0	0	0	0	0	0	0	Smerter pga hoftedhoftedysplasi	Pain because of hip dysplasia	Ja, der var nogen effekt	Yes, convincing with some effect	Andet sted, specificér	Other place, please specify	Dyrehandel på Amager	Petshop	Jeg har ikke behandlet med andet naturmedicin	Have not used herbal remedies
47	1	Hovedstadsområdet	Greater Copenhagen	Lille hund < 10 kg	Small dog <10 kg	0	0	0	0	0	0	0	0	0	0	0	0	0	0			1	1	0	0	0	0	0	0	0	0	0	0	0	0	0	0									Jeg har ikke behandlet med andet naturmedicin	Have not used herbal remedies
48	1	Øvrige Sjælland	Other Zealand	Medium hund 10-20 kg	Medium dog 10-20 kg	0	0	0	0	0	0	0	0	0	0	0	0	0	0			1	1	0	0	0	0	0	0	0	0	0	0	0	0	0	0									Jeg har behandlet eller behandler med andet natur medicin	Have used or uses herbal remedies	Ølgær og Micro Vital fra St. Hippolyt	Brewer's yeast, Minerals and trace elements.
49	1	Sønderjylland	Southern Jutland	Lille hund < 10 kg	Small dog <10 kg	1	1	0	0	0	0	0	0	0	0	0	0	0	0			0	0	0	0	0	0	0	0	1	1	1	1	0	0	0	0	Adfærd/usikkerhed	Behavior/insecurity	Muligvis, men der var ikke overbevisende effekt	Possible, but not convincing effect	Internettet	Internet			Jeg har behandlet eller behandler med andet natur medicin	Have used or uses herbal remedies	NeVet	NeVet
50	1	Nordsjælland	Northern Jutland	Ekstra stor hund 30-40 kg	Extra large dog 30-40 kg	0	0	0	0	0	0	0	0	0	0	0	0	0	0			1	1	0	0	0.241646	0.241646	0	0	0	0	0	0	0	0	0	0									Jeg har behandlet eller behandler med andet natur medicin	Have used or uses herbal remedies	Produkter fra svenske djureapotek	Product from Swedish veterinary pharmacy
51	1	Fyn	Funen	Gigant hund > 40 kg	Giant dog > 40 kg	0	0	0	0	0	0	0	0	0	0	0	0	0	0			1	1	0	0	0.232102	0.232102	0	0	0	0	0	0	0	0	0	0									Jeg har ikke behandlet med andet naturmedicin	Have not used herbal remedies
52	1	Hovedstadsområdet	Greater Copenhagen	Medium hund 10-20 kg	Medium dog 10-20 kg	1	1	0	0	0	0	0	0	0	0	0	0	0	0			0	0	0	0	0.183851	0.183851	0	0	0	0	0	0	0	0	0	0			Ja, der var nogen effekt	Yes, convincing with some effect	Internettet	Internet			Jeg har behandlet eller behandler med andet natur medicin	Have used or uses herbal remedies	Glukosamin, chondoitin, msm, nigella olie	Glucosamine, msm, chondroitin, nigella oil
53	1	Hovedstadsområdet	Greater Copenhagen	Medium hund 10-20 kg	Medium dog 10-20 kg	0	0	0	0	0	0	0	0	0	0	0	0	0	0			1	1	0	0	0.184499	0.184499	0	0	0	0	0	0	0	0	0	0									Jeg har ikke behandlet med andet naturmedicin	Have not used herbal remedies
54	1	Øvrige Sjælland	Other Zealand	Lille hund < 10 kg	Small dog <10 kg	0	0	0	0	0	0	0	0	0	0	0	0	0	0			1	1	0	0	0	0	0	0	0	0	0	0	0	0	0	0									Jeg har ikke behandlet med andet naturmedicin	Have not used herbal remedies
55	1	Nordsjælland	Northern Zealand	Lille hund < 10 kg	Small dog <10 kg	0	0	0	0	0	0	0	0	0	0	0	0	0	0			1	1	0	0	0	0	0	0	0	0	0	0	0	0	0	0									Jeg har behandlet eller behandler med andet natur medicin	Have used or uses herbal remedies	Kalm	Calm - L-Tryptophane, Milk peptides, Vitamine B, L-Theanine
56	1	Nordsjælland	Northern Zealand	Medium hund 10-20 kg	Medium dog 10-20 kg	1	1	0	0	0	0	0	0	0	0	0	0	0	0	CBD hundekiks	CBD treats	0	0	0	0	1	1	0	0	0	0	0	0	0	0	0	0			Ja, overbevisende og god effekt	Yes, very convincing and good effect	Andet sted, specificér	Other place, please specify	Hestens og Hundens Helse	Petshop	Jeg har ikke behandlet med andet naturmedicin	Have not used herbal remedies
57	1	Hovedstadsområdet	Greater Copenhagen	Medium hund 10-20 kg	Medium dog 10-20 kg	0	0	0	0	0	0	0	0	0	0	0	0	0	0			1	1	0	0	0.184558	0.184558	0	0	0	0	0	0	0	0	0	0									Jeg har ikke behandlet med andet naturmedicin	Have not used herbal remedies
58	1	Nordsjælland	Northern Zealand	Medium hund 10-20 kg	Medium dog 10-20 kg	1	1	0	0	0	0	0	0	0	0	0	0	0	0			0	0	0	0	0	0	0	0	0	0	0	0	0	0	0	0	Angst ved bilkørsel	Anxiety when being in a car	Nej, ingen effekt	No, no effect	Internettet	Internet			Jeg har ikke behandlet med andet naturmedicin	Have not used herbal remedies
59	1	Midtjylland	Mid Jutland	Stor hund 20-30 kg	Large dog 20-30 kg	0	0	0	0	0	0	0	0	0	0	0	0	0	0			1	1	0	0	0.208065	0.208065	0	0	0	0	0	0	0	0	0	0									Jeg har ikke behandlet med andet naturmedicin	Have not used herbal remedies
60	1	Nordsjælland	Northern Jutland	Lille hund < 10 kg	Small dog <10 kg	1	1	0	0	0	0	0	0	0	0	0	0	0	0	CBDa+CBD	CBDa+CBD	0	0	0	0	1	1	0	0	0	0	0	0	0	0	0	0	Korsbånd i lår revet over	Crusiate ligament rupture	Ja, overbevisende og god effekt	Yes, very convincing and good effect	Internettet	Internet			Jeg har ikke behandlet med andet naturmedicin	Have not used herbal remedies
61	1	Nordsjælland	Northern Zealand	Medium hund 10-20 kg	Medium dog 10-20 kg	0	0	0	0	0	0	0	0	0	0	0	0	0	0			1	1	0	0	0	0	0	0	0	0	0	0	0	0	0	0									Jeg har behandlet eller behandler med andet natur medicin	Have used or uses herbal remedies	KALM tabletter (kosttilskud, jeg ved ikke om det hører under naturlægemiddel)	Calm - L-Tryptophane, Milk peptides, Vitamine B, L-Theanine
62	1	Hovedstadsområdet	Greater Copenhagen	Medium hund 10-20 kg	Medium dog 10-20 kg	1	1	0	0	0	0	0	0	0	0	0	0	0	0			0	0	0	0	0.184617	0.184617	0	0	0	0	0	0	0	0	0	0			Muligvis, men der var ikke overbevisende effekt	Possible, but not convincing effect	Internettet	Internet			Jeg har ikke behandlet med andet naturmedicin	Have not used herbal remedies
63	1	Midtjylland	Mid Jutland	Lille hund < 10 kg	Small dog <10 kg	1	1	0	0	0	0	0	0	0	0	0	0	0	0			0	0	0	0	0	0	0	0	0	0	0	0	0	0	0	0			Ja, overbevisende og god effekt	Yes, very convincing and good effect	Internettet	Internet			Jeg har behandlet eller behandler med andet natur medicin	Have used or uses herbal remedies	Helsekost bl.a. flere typer af mærket Dorwest (slippery elm og green releif)	Dorwest products
64	1	Sønderjylland	Southern Jutland	Medium hund 10-20 kg	Medium dog 10-20 kg	0	0	0	0	0	0	0	0	0	0	0	0	0	0			1	1	0	0	0	0	0	0	0	0	0	0	0	0	0	0									Jeg har behandlet eller behandler med andet natur medicin	Have used or uses herbal remedies	Dråber mod køresyge	Drop for motion sickness
65	1	Midtjylland	Mid Jutland	Medium hund 10-20 kg	Medium dog 10-20 kg	1	1	0	0	0	0	0	0	0	0	0	0	0	0			0	0	0	0	0.177783	0.177783	0	0	0	0	0	0	0	0	0	0	Behandling af stress/angst	Anxiety/stress	Ja, overbevisende og god effekt	Yes, very convincing and good effect	Internettet	Internet			Jeg har behandlet eller behandler med andet natur medicin	Have used or uses herbal remedies	Kalm og Chlomicalm	Calm - L-Tryptophane, Milk peptides, Vitamine B, L-Theanine
66	1	Nordsjælland	Northern Jutland	Lille hund < 10 kg	Small dog <10 kg	1	1	0	0	0	0	0	0	0	0	0	0	0	0			0	0	0	0	1	1	0	0	0	0	0	0	1	1	0	0			Ja, overbevisende og god effekt	Yes, very convincing and good effect	Udenlands	Abroad			Jeg har behandlet eller behandler med andet natur medicin	Have used or uses herbal remedies	Kolloid sølvvand og loppefrøskaller	Colloidal silver and Psyllium
67	1	Øvrige Sjælland	Other Zealand	Medium hund 10-20 kg	Medium dog 10-20 kg	1	1	0	0	1	1	0	0	0	0	0	0	0	0			0	0	0	0	1	1	0	0	0	0	0	0	0	0	1	1			Ja, overbevisende og god effekt	Yes, very convincing and good effect	Internettet	Internet			Jeg har ikke behandlet med andet naturmedicin	Have not used herbal remedies
68	1	Øerne	Islands	Ekstra stor hund 30-40 kg	Extra large dog 30-40 kg	1	1	0	0	0	0	0	0	0	0	0	0	0	0			0	0	1	1	0.247715	0.247715	0	0	0	0	0	0	0	0	0	0			Nej, ingen effekt	No, no effect	Internettet	Internet			Jeg har ikke behandlet med andet naturmedicin	Have not used herbal remedies
69	1	Øvrige Sjælland	Other Zealand	Medium hund 10-20 kg	Medium dog 10-20 kg	1	1	0	0	0	0	0	0	0	0	0	0	0	0			0	0	1	1	0	0	0	0	1	1	1	1	0	0	0	0	Angst/aggression	Anxiety/aggression	Nej, ingen effekt	No, no effect	Andet sted, specificér	Other place, please specify	Hos tysk dyrlæge	At a german veterinarian	Jeg har behandlet eller behandler med andet natur medicin	Have used or uses herbal remedies	Homeopatisk medicin	Homeopathy
70	1	Sønderjylland	Southern Jutland	Medium hund 10-20 kg	Medium dog 10-20 kg	0	0	0	0	0	0	0	0	0	0	0	0	0	0			1	1	0	0	0	0	0	0	0	0	0	0	0	0	0	0									Jeg har behandlet eller behandler med andet natur medicin	Have used or uses herbal remedies	Forskellige olier til at styrke hud/pels, Dorwest garllic & fenugreek til immunforsvaret	Oils, garlic, Fenugreek
71	1	Fyn	Funen	Medium hund 10-20 kg	Medium dog 10-20 kg	1	1	0	0	0	0	0	0	0	0	0	0	0	0			0	0	0	0	0.18933	0.18933	0	0	0	0	0	0	0	0	0	0			Ja, der var nogen effekt	Yes, convincing with some effect	Internettet	Internet			Jeg har behandlet eller behandler med andet natur medicin	Have used or uses herbal remedies	Æterisk olie/urter/sølvvand	Eteric oils/herbs/colloidal silver
72	1	Hovedstadsområdet	Greater Copenhagen	Stor hund 20-30 kg	Large dog 20-30 kg	1	1	0	0	0	0	0	0	0	0	0	0	0	0			0	0	0	0	0.21325	0.21325	0	0	0	0	0	0	0	0	0	0	Behandling af svær lyd-angst	Treatment of severe sound phobia	Ja, overbevisende og god effekt	Yes, very convincing and good effect	Internettet	Internet			Jeg har behandlet eller behandler med andet natur medicin	Have used or uses herbal remedies	Zylkene	Zylkene - alfa-casozepin
73	1	Øvrige Sjælland	Other Zealand	Lille hund < 10 kg	Small dog <10 kg	0	0	0	0	0	0	0	0	0	0	0	0	0	0			1	1	0	0	0	0	0	0	0	0	0	0	0	0	0	0									Jeg har behandlet eller behandler med andet natur medicin	Have used or uses herbal remedies	Clocusamin	Glucosamine
74	1	Øvrige Sjælland	Other Zealand	Ekstra stor hund 30-40 kg	Extra large dog 30-40 kg	1	1	0	0	0	0	0	0	0	0	0	0	0	0			0	0	0	0	0.237169	0.237169	0	0	0	0	0	0	0	0	0	0			Ja, overbevisende og god effekt	Yes, very convincing and good effect	Andet sted, specificér	Other place, please specify	Har ikke lyst til at svare på hvor jeg får det fra	I don't feel comfortable answering the question	Jeg har ikke behandlet med andet naturmedicin	Have not used herbal remedies
75	1	Nordsjælland	Northern Jutland	Gigant hund > 40 kg	Giant dog > 40 kg	0	0	0	0	0	0	0	0	0	0	0	0	0	0			1	1	0	0	0.226211	0.226211	0	0	1	1	0	0	0	0	0	0									Jeg har ikke behandlet med andet naturmedicin	Have not used herbal remedies
76	1	Øerne	Islands	Ekstra stor hund 30-40 kg	Extra large dog 30-40 kg	0	0	0	0	0	0	0	0	0	0	0	0	0	0			1	1	0	0	0.247774	0.247774	0	0	0	0	0	0	0	0	0	0									Jeg har ikke behandlet med andet naturmedicin	Have not used herbal remedies
77	1	Fyn	Funen	Stor hund 20-30 kg	Large dog 20-30 kg	0	0	0	0	0	0	0	0	0	0	0	0	0	0			1	1	0	0	0.219848	0.219848	0	0	0	0	0	0	0	0	0	0									Jeg har ikke behandlet med andet naturmedicin	Have not used herbal remedies
78	1	Nordsjælland	Northern Jutland	Lille hund < 10 kg	Small dog <10 kg	1	1	0	0	0	0	0	0	0	0	0	0	0	0			0	0	0	0	0	0	0	0	0	0	0	0	0	0	0	0			Ja, overbevisende og god effekt	Yes, very convincing and good effect	Internettet	Internet			Jeg har ikke behandlet med andet naturmedicin	Have not used herbal remedies
79	1	Sønderjylland	Southern Jutland	Stor hund 20-30 kg	Large dog 20-30 kg	1	1	0	0	0	0	0	0	0	0	0	0	0	0			0	0	0	0	0.192865	0.192865	0	0	0	0	0	0	1	1	0	0	Og stress	Stress	Ja, overbevisende og god effekt	Yes, very convincing and good effect	Internettet	Internet			Jeg har ikke behandlet med andet naturmedicin	Have not used herbal remedies
80	1	Sønderjylland	Southern Jutland	Medium hund 10-20 kg	Medium dog 10-20 kg	0	0	0	0	0	0	0	0	0	0	0	0	0	0			1	1	0	0	0	0	0	0	0	0	0	0	0	0	0	0									Jeg har ikke behandlet med andet naturmedicin	Have not used herbal remedies
81	1	Hovedstadsområdet	Greater Copenhagen	Medium hund 10-20 kg	Medium dog 10-20 kg	0	0	0	0	0	0	0	0	0	0	0	0	0	0			1	1	0	0	0.184676	0.184676	0	0	0	0	0	0	0	0	0	0									Jeg har ikke behandlet med andet naturmedicin	Have not used herbal remedies
82	1	Sønderjylland	Southern Jutland	Lille hund < 10 kg	Small dog <10 kg	0	0	0	0	0	0	0	0	0	0	0	0	0	0			1	1	0	0	0	0	0	0	0	0	0	0	0	0	0	0									Jeg har behandlet eller behandler med andet natur medicin	Have used or uses herbal remedies	Homøopati, chlorella, spirulina	Homeopathy
83	1	Sønderjylland	Southern Jutland	Stor hund 20-30 kg	Large dog 20-30 kg	0	0	0	0	0	0	0	0	0	0	0	0	0	0			1	1	0	0	0.192924	0.192924	0	0	0	0	1	1	0	0	0	0									Jeg har ikke behandlet med andet naturmedicin	Have not used herbal remedies
84	1	Nordsjælland	Northern Jutland	Gigant hund > 40 kg	Giant dog > 40 kg	0	0	0	0	0	0	0	0	0	0	0	0	0	0			1	1	0	0	0.22627	0.22627	0	0	0	0	0	0	0	0	0	0									Jeg har ikke behandlet med andet naturmedicin	Have not used herbal remedies
85	1	Sønderjylland	Southern Jutland	Ekstra stor hund 30-40 kg	Extra large dog 30-40 kg	1	1	0	0	0	0	0	0	0	0	0	0	0	0			0	0	0	0	0.233398	0.233398	0	0	0	0	0	0	0	0	0	0	Uro	Nervousness	Muligvis, men der var ikke overbevisende effekt	Possible, but not convincing effect	Andet sted, specificér	Other place, please specify	Dyrlæge, privat forhandler	Veterinarian, private supplier	Jeg har behandlet eller behandler med andet natur medicin	Have used or uses herbal remedies	Kalm, Bachs blomsterdråber	Calm - L-Tryptophane, Milk peptides, Vitamine B, L-Theanine
86	1	Fyn	Funen	Stor hund 20-30 kg	Large dog 20-30 kg	0	0	0	0	0	0	0	0	0	0	0	0	0	0			1	1	0	0	0.219141	0.219141	0	0	0	0	0	0	0	0	0	0									Jeg har behandlet eller behandler med andet natur medicin	Have used or uses herbal remedies	Glücosamin-/msm-pulver	Glucosamine, msm
87	1	Nordsjælland	Northern Jutland	Medium hund 10-20 kg	Medium dog 10-20 kg	1	1	0	0	0	0	0	0	0	0	0	0	0	0			0	0	0	0	1	1	0	0	0	0	0	0	0	0	0	0			Ja, der var nogen effekt	Yes, convincing with some effect	Andet sted, specificér	Other place, please specify	Via bekendt	An acquaintance	Jeg har ikke behandlet med andet naturmedicin	Have not used herbal remedies
88	1	Midtjylland	Mid Jutland	Stor hund 20-30 kg	Large dog 20-30 kg	0	0	0	0	0	0	0	0	0	0	0	0	0	0			1	1	0	0	0.208124	0.208124	0	0	0	0	0	0	0	0	0	0									Jeg har ikke behandlet med andet naturmedicin	Have not used herbal remedies
89	1	Fyn	Funen	Lille hund < 10 kg	Small dog <10 kg	1	1	0	0	0	0	0	0	0	0	0	0	0	0			0	0	0	0	0	0	0	0	0	0	0	0	0	0	0	0	Angst og stres	Anxiety and stress	Muligvis, men der var ikke overbevisende effekt	Possible, but not convincing effect	Helsekost	Herbalist			Jeg har behandlet eller behandler med andet natur medicin	Have used or uses herbal remedies	Kalm	Calm - L-Tryptophane, Milk peptides, Vitamine B, L-Theanine
90	1	Øvrige Sjælland	Other Zealand	Ekstra stor hund 30-40 kg	Extra large dog 30-40 kg	0	0	0	0	0	0	0	0	0	0	0	0	0	0			1	1	0	0	0.236874	0.236874	0	0	0	0	0	0	0	0	0	0									Jeg har behandlet eller behandler med andet natur medicin	Have used or uses herbal remedies	Beroligende, glucosamin m.m.	Sedative, glucosamine
91	1	Øvrige Sjælland	Other Zealand	Stor hund 20-30 kg	Large dog 20-30 kg	0	0	0	0	0	0	0	0	0	0	0	0	0	0			1	1	0	0	0.196871	0.196871	0	0	0	0	0	0	0	0	0	0									Jeg har ikke behandlet med andet naturmedicin	Have not used herbal remedies
92	1	Hovedstadsområdet	Greater Copenhagen	Ekstra stor hund 30-40 kg	Extra large dog 30-40 kg	0	0	0	0	0	0	0	0	0	0	0	0	0	0			1	1	0	0	0.249541	0.249541	0	0	0	0	0	0	0	0	0	0									Jeg har ikke behandlet med andet naturmedicin	Have not used herbal remedies
93	1	Fyn	Funen	Medium hund 10-20 kg	Medium dog 10-20 kg	0	0	0	0	0	0	0	0	0	0	0	0	0	0			1	1	0	0	0.190568	0.190568	0	0	0	0	0	0	0	0	0	0									Jeg har ikke behandlet med andet naturmedicin	Have not used herbal remedies
94	1	Nordsjælland	Northern Jutland	Ekstra stor hund 30-40 kg	Extra large dog 30-40 kg	0	0	0	0	0	0	0	0	0	0	0	0	0	0			1	1	0	0	0.242412	0.242412	0	0	0	0	0	0	0	0	0	0									Jeg har behandlet eller behandler med andet natur medicin	Have used or uses herbal remedies	Canosan	Green lipped Mussels
95	1	Øvrige Sjælland	Other Zealand	Lille hund < 10 kg	Small dog <10 kg	1	1	0	0	1	1	0	0	0	0	0	0	0	0			0	0	0	0	0	0	0	0	0	0	0	0	1	1	0	0			Ja, der var nogen effekt	Yes, convincing with some effect	Internettet	Internet			Jeg har ikke behandlet med andet naturmedicin	Have not used herbal remedies
96	1	Øvrige Sjælland	Other Zealand	Stor hund 20-30 kg	Large dog 20-30 kg	0	0	0	0	0	0	0	0	0	0	0	0	0	0			1	1	0	0	0.19693	0.19693	0	0	0	0	0	0	0	0	0	0									Jeg har ikke behandlet med andet naturmedicin	Have not used herbal remedies
97	1	Nordsjælland	Northern Zealand	Medium hund 10-20 kg	Medium dog 10-20 kg	0	0	0	0	0	0	0	0	0	0	0	0	0	0			1	1	0	0	0	0	0	0	0	0	0	0	0	0	0	0									Jeg har ikke behandlet med andet naturmedicin	Have not used herbal remedies
98	1	Sønderjylland	Southern Jutland	Ekstra stor hund 30-40 kg	Extra large dog 30-40 kg	0	0	0	0	0	0	0	0	0	0	0	0	0	0			1	1	0	0	0.234282	0.234282	0	0	0	0	0	0	0	0	0	0									Jeg har ikke behandlet med andet naturmedicin	Have not used herbal remedies
99	1	Midtjylland	Mid Jutland	Lille hund < 10 kg	Small dog <10 kg	0	0	0	0	0	0	0	0	0	0	0	0	0	0			1	1	0	0	0	0	0	0	0	0	0	0	0	0	0	0									Jeg har ikke behandlet med andet naturmedicin	Have not used herbal remedies
100	1	Nordsjælland	Northern Zealand	Ekstra stor hund 30-40 kg	Extra large dog 30-40 kg	0	0	0	0	0	0	0	0	0	0	0	0	0	0			1	1	1	1	0.240115	0.240115	0	0	0	0	0	0	0	0	0	0									Jeg har ikke behandlet med andet naturmedicin	Have not used herbal remedies
101	1	Sønderjylland	Southern Jutland	Gigant hund > 40 kg	Giant dog > 40 kg	1	1	0	0	0	0	0	0	0	0	0	0	0	0			0	0	0	0	0.221321	0.221321	0	0	0	0	0	0	0	0	0	0	Min hund er en ældre dame så mod gigt og bedre velvære	My dog is an ealderly lady so use it for well being and againt arthrosis	Ja, overbevisende og god effekt	Yes, very convincing and good effect	Andet sted, specificér	Other place, please specify	hos dyrehandleren	Petshop	Jeg har ikke behandlet med andet naturmedicin	Have not used herbal remedies
102	1	Hovedstadsområdet	Greater Copenhagen	Lille hund < 10 kg	Small dog <10 kg	0	0	0	0	0	0	0	0	0	0	0	0	0	0			1	1	0	0	0	0	0	0	0	0	0	0	0	0	0	0									Jeg har behandlet eller behandler med andet natur medicin	Have used or uses herbal remedies	aloe vera og noget salve baseret på honning	Aleo Vera, honey
103	1	Øerne	Islands	Lille hund < 10 kg	Small dog <10 kg	0	0	0	0	0	0	0	0	0	0	0	0	0	0			1	1	0	0	0	0	0	0	0	0	0	0	0	0	0	0									Jeg har ikke behandlet med andet naturmedicin	Have not used herbal remedies
104	1	Hovedstadsområdet	Greater Copenhagen	Ekstra stor hund 30-40 kg	Extra large dog 30-40 kg	1	1	0	0	0	0	0	0	0	0	0	0	0	0			0	0	0	0	0.248304	0.248304	0	0	0	0	0	0	0	0	0	0	Nervøsitet	Nervousness	Ja, der var nogen effekt	Yes, convincing with some effect	Internettet	Internet			Jeg har behandlet eller behandler med andet natur medicin	Have used or uses herbal remedies	Urter, homøopati, mælkesyrebakterier, kiropraktik, kraneosakralterapi	Herbs, homeopathy, probiotics
105	1	Hovedstadsområdet	Greater Copenhagen	Medium hund 10-20 kg	Medium dog 10-20 kg	0	0	0	0	0	0	0	0	0	0	0	0	0	0			1	1	0	0	0.184735	0.184735	0	0	0	0	0	0	0	0	0	0									Jeg har ikke behandlet med andet naturmedicin	Have not used herbal remedies
106	1	Hovedstadsområdet	Greater Copenhagen	Ekstra stor hund 30-40 kg	Extra large dog 30-40 kg	0	0	0	0	0	0	0	0	0	0	0	0	0	0			1	1	0	0	0.248893	0.248893	0	0	0	0	0	0	0	0	0	0									Jeg har behandlet eller behandler med andet natur medicin	Have used or uses herbal remedies	Glucosamin	Glucosamine
107	1	Midtjylland	Mid Jutland	Medium hund 10-20 kg	Medium dog 10-20 kg	0	0	0	0	0	0	0	0	0	0	0	0	0	0			1	1	0	0	0.178903	0.178903	0	0	0	0	0	0	0	0	0	0									Jeg har ikke behandlet med andet naturmedicin	Have not used herbal remedies
108	1	Midtjylland	Mid Jutland	Stor hund 20-30 kg	Large dog 20-30 kg	0	0	0	0	0	0	0	0	0	0	0	0	0	0			1	1	0	0	0.208183	0.208183	0	0	0	0	0	0	0	0	0	0									Jeg har ikke behandlet med andet naturmedicin	Have not used herbal remedies
109	1	Øerne	Islands	Ekstra stor hund 30-40 kg	Extra large dog 30-40 kg	1	1	0	0	0	0	0	0	0	0	0	0	0	0			0	0	0	0	0.247832	0.247832	0	0	0	0	0	0	0	0	0	0			Ja, der var nogen effekt	Yes, convincing with some effect	Internettet	Internet			Jeg har ikke behandlet med andet naturmedicin	Have not used herbal remedies
110	1	Øvrige Sjælland	Other Zealand	Lille hund < 10 kg	Small dog <10 kg	0	0	0	0	0	0	0	0	0	0	0	0	0	0			1	1	0	0	0	0	0	0	0	0	0	0	0	0	0	0									Jeg har ikke behandlet med andet naturmedicin	Have not used herbal remedies
111	1	Øvrige Sjælland	Other Zealand	Stor hund 20-30 kg	Large dog 20-30 kg	0	0	0	0	0	0	0	0	0	0	0	0	0	0			1	1	0	0	0.196989	0.196989	0	0	0	0	0	0	0	0	0	0									Jeg har ikke behandlet med andet naturmedicin	Have not used herbal remedies
112	1	Midtjylland	Mid Jutland	Medium hund 10-20 kg	Medium dog 10-20 kg	1	1	0	0	0	0	0	0	0	0	0	0	0	0			0	0	0	0	0.178962	0.178962	0	0	0	0	0	0	0	0	0	0			Ja, overbevisende og god effekt	Yes, very convincing and good effect	Internettet	Internet			Jeg har ikke behandlet med andet naturmedicin	Have not used herbal remedies
113	1	Nordsjælland	Northern Jutland	Medium hund 10-20 kg	Medium dog 10-20 kg	0	0	1	1	0	0	0	0	0	0	0	0	0	0			0	0	0	0	1	1	0	0	0	0	0	0	0	0	0	0			Ja, overbevisende og god effekt	Yes, very convincing and good effect	Internettet	Internet			Jeg har ikke behandlet med andet naturmedicin	Have not used herbal remedies
114	1	Fyn	Funen	Ekstra stor hund 30-40 kg	Extra large dog 30-40 kg	1	1	0	0	0	0	0	0	0	0	0	0	0	0			0	0	0	0	0.251898	0.251898	0	0	0	0	0	0	1	1	0	0			Ja, overbevisende og god effekt	Yes, very convincing and good effect	Internettet	Internet			Jeg har ikke behandlet med andet naturmedicin	Have not used herbal remedies
115	1	Hovedstadsområdet	Greater Copenhagen	Gigant hund > 40 kg	Giant dog > 40 kg	1	1	0	0	0	0	0	0	0	0	0	0	0	0			0	0	0	0	0.229746	0.229746	0	0	0	0	0	0	0	0	0	0			Ja, der var nogen effekt	Yes, convincing with some effect	Andet sted, specificér	Other place, please specify	Privat	Private	Jeg har behandlet eller behandler med andet natur medicin	Have used or uses herbal remedies	Glucosamin, fiskeolie	Glucosamine, fish oil
116	1	Nordsjælland	Northern Zealand	Gigant hund > 40 kg	Giant dog > 40 kg	0	0	0	0	0	0	0	0	0	0	0	0	0	0			1	1	0	0	0.225268	0.225268	0	0	0	0	0	0	0	0	0	0									Jeg har ikke behandlet med andet naturmedicin	Have not used herbal remedies
117	1	Sønderjylland	Southern Jutland	Medium hund 10-20 kg	Medium dog 10-20 kg	0	0	0	0	0	0	0	0	0	0	0	0	0	0			1	1	0	0	0	0	0	0	0	0	1	1	0	0	0	0									Jeg har ikke behandlet med andet naturmedicin	Have not used herbal remedies
118	1	Hovedstadsområdet	Greater Copenhagen	Medium hund 10-20 kg	Medium dog 10-20 kg	0	0	0	0	0	0	0	0	0	0	0	0	0	0			1	1	0	0	0.183262	0.183262	0	0	0	0	0	0	0	0	0	0									Jeg har behandlet eller behandler med andet natur medicin	Have used or uses herbal remedies	Manuka Honning	Manuka honey
119	1	Nordsjælland	Northern Zealand	Lille hund < 10 kg	Small dog <10 kg	0	0	0	0	0	0	0	0	0	0	0	0	0	0			1	1	0	0	0	0	0	0	0	0	0	0	0	0	0	0									Jeg har behandlet eller behandler med andet natur medicin	Have used or uses herbal remedies	Homøopati	Homeopathy
120	1	Midtjylland	Mid Jutland	Medium hund 10-20 kg	Medium dog 10-20 kg	0	0	0	0	0	0	0	0	0	0	0	0	0	0			1	1	0	0	0.17902	0.17902	0	0	0	0	0	0	0	0	0	0									Jeg har ikke behandlet med andet naturmedicin	Have not used herbal remedies
121	1	Midtjylland	Mid Jutland	Stor hund 20-30 kg	Large dog 20-30 kg	1	1	0	0	0	0	0	0	0	0	0	0	0	0			0	0	0	0	0.207947	0.207947	0	0	0	0	0	0	0	0	0	0			Ja, der var nogen effekt	Yes, convincing with some effect	Andet sted, specificér	Other place, please specify	Hundecenter, der sælger CBD	Petshop	Jeg har behandlet eller behandler med andet natur medicin	Have used or uses herbal remedies	Agnus castus comp., Testes ( fra alergica), begge dele i behandling af hormon forstyrrelser pga kastration.	Agnus castus
122	1	Hovedstadsområdet	Greater Copenhagen	Lille hund < 10 kg	Small dog <10 kg	0	0	0	0	0	0	0	0	0	0	0	0	0	0			1	1	0	0	0	0	0	0	0	0	0	0	0	0	0	0									Jeg har behandlet eller behandler med andet natur medicin	Have used or uses herbal remedies	Bipollen og antioxidanter	Polen, antioxidantes
123	1	Nordsjælland	Northern Zealand	Stor hund 20-30 kg	Large dog 20-30 kg	0	0	0	0	0	0	0	0	0	0	0	0	0	0			1	1	0	0	0.200878	0.200878	0	0	0	0	0	0	0	0	0	0									Jeg har behandlet eller behandler med andet natur medicin	Have used or uses herbal remedies	Mariatidsel og Kinesisk malurt	Milk thistle, chinese wormwood
124	1	Nordsjælland	Northern Jutland	Lille hund < 10 kg	Small dog <10 kg	0	0	0	0	0	0	0	0	0	0	0	0	0	0			1	1	0	0	0	0	0	0	0	0	0	0	0	0	0	0									Jeg har ikke behandlet med andet naturmedicin	Have not used herbal remedies
125	1	Hovedstadsområdet	Greater Copenhagen	Medium hund 10-20 kg	Medium dog 10-20 kg	0	0	0	0	0	0	0	0	0	0	0	0	0	0			1	1	0	0	0.184794	0.184794	0	0	0	0	0	0	0	0	0	0									Jeg har ikke behandlet med andet naturmedicin	Have not used herbal remedies
126	1	Hovedstadsområdet	Greater Copenhagen	Lille hund < 10 kg	Small dog <10 kg	0	0	0	0	0	0	0	0	0	0	0	0	0	0			1	1	1	1	0	0	0	0	0	0	1	1	0	0	0	0									Jeg har ikke behandlet med andet naturmedicin	Have not used herbal remedies
127	1	Nordsjælland	Northern Jutland	Stor hund 20-30 kg	Large dog 20-30 kg	0	0	0	0	0	0	0	0	0	0	0	0	0	0			1	1	0	0	0.204413	0.204413	0	0	0	0	0	0	0	0	0	0									Jeg har behandlet eller behandler med andet natur medicin	Have used or uses herbal remedies	Grøn næbet musling	Green lipped Mussels
128	1	Øvrige Sjælland	Other Zealand	Medium hund 10-20 kg	Medium dog 10-20 kg	0	0	0	0	0	0	0	0	0	0	0	0	0	0			1	1	0	0	0	0	0	0	0	0	0	0	0	0	0	0									Jeg har ikke behandlet med andet naturmedicin	Have not used herbal remedies
129	1	Fyn	Funen	Gigant hund > 40 kg	Giant dog > 40 kg	1	1	0	0	0	0	0	0	0	0	0	0	0	0			0	0	0	0	0.231867	0.231867	0	0	0	0	0	0	0	0	0	0	Stress	Stress	Ja, der var nogen effekt	Yes, convincing with some effect	Andet sted, specificér	Other place, please specify	Fru. Larsens dyrehandel	Petshop	Jeg har behandlet eller behandler med andet natur medicin	Have used or uses herbal remedies	Bach, originale blomster remedier, ( rescue Remedy)	Bach Flower Remedies
130	1	Hovedstadsområdet	Greater Copenhagen	Lille hund < 10 kg	Small dog <10 kg	1	1	0	0	0	0	0	0	0	0	0	0	0	0			0	0	0	0	0	0	0	0	0	0	0	0	1	1	0	0			Ja, overbevisende og god effekt	Yes, very convincing and good effect	Internettet	Internet			Jeg har behandlet eller behandler med andet natur medicin	Have used or uses herbal remedies	Glucosamin og Grønlæbet musling. Hyben pulver og Kelp	Glucosamine, green lipped mussel, rosehip, Kelp
131	1	Øvrige Sjælland	Other Zealand	Medium hund 10-20 kg	Medium dog 10-20 kg	0	0	0	0	0	0	0	0	0	0	0	0	0	0			1	1	0	0	0	0	0	0	0	0	0	0	0	0	0	0									Jeg har ikke behandlet med andet naturmedicin	Have not used herbal remedies
132	1	Nordsjælland	Northern Jutland	Ekstra stor hund 30-40 kg	Extra large dog 30-40 kg	0	0	0	0	0	0	0	0	0	0	0	0	0	0			1	1	0	0	0.242707	0.242707	0	0	0	0	0	0	0	0	0	0									Jeg har ikke behandlet med andet naturmedicin	Have not used herbal remedies
133	1	Øvrige Sjælland	Other Zealand	Stor hund 20-30 kg	Large dog 20-30 kg	0	0	0	0	0	0	0	0	0	0	0	0	0	0			1	1	0	0	0.197048	0.197048	0	0	0	0	0	0	0	0	0	0									Jeg har ikke behandlet med andet naturmedicin	Have not used herbal remedies
134	1	Hovedstadsområdet	Greater Copenhagen	Ekstra stor hund 30-40 kg	Extra large dog 30-40 kg	0	0	0	0	0	0	0	0	0	0	0	0	0	0			1	1	0	0	0.248775	0.248775	0	0	0	0	0	0	0	0	0	0									Jeg har behandlet eller behandler med andet natur medicin	Have used or uses herbal remedies	Glygosamin	Glucosamine
135	1	Midtjylland	Mid Jutland	Stor hund 20-30 kg	Large dog 20-30 kg	0	0	0	0	0	0	0	0	0	0	0	0	0	0			1	1	0	0	0.208242	0.208242	0	0	0	0	0	0	0	0	0	0									Jeg har ikke behandlet med andet naturmedicin	Have not used herbal remedies
136	1	Øvrige Sjælland	Other Zealand	Medium hund 10-20 kg	Medium dog 10-20 kg	0	0	0	0	0	0	0	0	0	0	0	0	0	0			1	1	0	0	0	0	0	0	0	0	0	0	0	0	0	0									Jeg har ikke behandlet med andet naturmedicin	Have not used herbal remedies
137	1	Øvrige Sjælland	Other Zealand	Stor hund 20-30 kg	Large dog 20-30 kg	0	0	0	0	1	1	0	0	0	0	0	0	0	0			0	0	0	0	0.197107	0.197107	0	0	0	0	0	0	1	1	0	0			Muligvis, men der var ikke overbevisende effekt	Possible, but not convincing effect	Internettet	Internet			Jeg har ikke behandlet med andet naturmedicin	Have not used herbal remedies
138	1	Hovedstadsområdet	Greater Copenhagen	Gigant hund > 40 kg	Giant dog > 40 kg	1	1	0	0	0	0	0	0	0	0	1	1	0	0			0	0	0	0	0.22951	0.22951	0	0	0	0	0	0	0	0	0	0			Muligvis, men der var ikke overbevisende effekt	Possible, but not convincing effect	Internettet	Internet			Jeg har behandlet eller behandler med andet natur medicin	Have used or uses herbal remedies	ImVet fra VetCur, tidselolie, fiskeolie, o.a.	ImVet, milk thisle, fish oil
139	1	Midtjylland	Mid Jutland	Gigant hund > 40 kg	Giant dog > 40 kg	1	1	0	0	0	0	0	0	0	0	0	0	0	0			0	0	0	0	0.227389	0.227389	0	0	0	0	0	0	0	0	0	0			Ja, overbevisende og god effekt	Yes, very convincing and good effect	Internettet	Internet			Jeg har behandlet eller behandler med andet natur medicin	Have used or uses herbal remedies	Grønlæbemusling. Olie til led med urter	Green lipped Mussels
140	1	Øvrige Sjælland	Other Zealand	Lille hund < 10 kg	Small dog <10 kg	0	0	0	0	0	0	0	0	0	0	0	0	0	0			1	1	0	0	0	0	0	0	0	0	0	0	0	0	0	0									Jeg har behandlet eller behandler med andet natur medicin	Have used or uses herbal remedies	Novermin	Novermin
141	1	Sønderjylland	Southern Jutland	Stor hund 20-30 kg	Large dog 20-30 kg	1	1	0	0	0	0	0	0	0	0	0	0	0	0			0	0	0	0	0.191923	0.191923	0	0	0	0	0	0	0	0	0	0			Ja, der var nogen effekt	Yes, convincing with some effect	Internettet	Internet			Jeg har behandlet eller behandler med andet natur medicin	Have used or uses herbal remedies	OptiJoint pulver	OptiJoint - Saccharomyces cerevisiae, fish oil, metylsulfonylmetan, glucosamine, chondroitinsulphate, stinging nettles.
142	1	Nordsjælland	Northern Zealand	Lille hund < 10 kg	Small dog <10 kg	1	1	0	0	0	0	0	0	0	0	0	0	0	0			0	0	0	0	0	0	0	0	0	0	0	0	0	0	0	0	Mod angst og stress (sideløbende med adfærdstræning)	Anxiety and stress	Ja, der var nogen effekt	Yes, convincing with some effect	Internettet	Internet			Jeg har ikke behandlet med andet naturmedicin	Have not used herbal remedies
143	1	Hovedstadsområdet	Greater Copenhagen	Stor hund 20-30 kg	Large dog 20-30 kg	1	1	0	0	0	0	0	0	0	0	1	1	0	0			0	0	0	0	0.215253	0.215253	0	0	0	0	0	0	0	0	0	0			Ja, overbevisende og god effekt	Yes, very convincing and good effect	Andet sted, specificér	Other place, please specify	Ch	Ch	Jeg har ikke behandlet med andet naturmedicin	Have not used herbal remedies
144	1	Sønderjylland	Southern Jutland	Medium hund 10-20 kg	Medium dog 10-20 kg	1	1	0	0	0	0	0	0	0	0	0	0	0	0			0	0	0	0	0	0	0	0	0	0	0	0	0	0	0	0	Stress og VOLDSOM angst efter overfald af løse hunde.	Severe anxiety and stress	Ja, overbevisende og god effekt	Yes, very convincing and good effect	Internettet	Internet			Jeg har ikke behandlet med andet naturmedicin	Have not used herbal remedies
145	1	Hovedstadsområdet	Greater Copenhagen	Medium hund 10-20 kg	Medium dog 10-20 kg	0	0	0	0	0	0	0	0	0	0	0	0	0	0			1	1	0	0	0.184853	0.184853	0	0	0	0	0	0	0	0	0	0									Jeg har ikke behandlet med andet naturmedicin	Have not used herbal remedies
146	1	Nordsjælland	Northern Jutland	Ekstra stor hund 30-40 kg	Extra large dog 30-40 kg	0	0	0	0	0	0	0	0	0	0	0	0	0	0			1	1	0	0	0.242766	0.242766	0	0	0	0	0	0	0	0	0	0									Jeg har ikke behandlet med andet naturmedicin	Have not used herbal remedies
147	1	Øerne	Islands	Medium hund 10-20 kg	Medium dog 10-20 kg	1	1	0	0	0	0	0	0	0	0	0	0	0	0			0	0	0	0	0.182261	0.182261	0	0	0	0	0	0	0	0	0	0			Ja, overbevisende og god effekt	Yes, very convincing and good effect	Internettet	Internet			Jeg har ikke behandlet med andet naturmedicin	Have not used herbal remedies
148	1	Øerne	Islands	Medium hund 10-20 kg	Medium dog 10-20 kg	1	1	1	1	0	0	0	0	0	0	0	0	0	0			0	0	0	0	0.18232	0.18232	0	0	0	0	0	0	0	0	0	0			Ja, overbevisende og god effekt	Yes, very convincing and good effect	Internettet	Internet			Jeg har ikke behandlet med andet naturmedicin	Have not used herbal remedies
149	1	Hovedstadsområdet	Greater Copenhagen	Medium hund 10-20 kg	Medium dog 10-20 kg	0	0	0	0	0	0	0	0	0	0	0	0	0	0			1	1	0	0	0.184912	0.184912	0	0	0	0	0	0	0	0	0	0									Jeg har ikke behandlet med andet naturmedicin	Have not used herbal remedies
150	1	Midtjylland	Mid Jutland	Lille hund < 10 kg	Small dog <10 kg	0	0	0	0	0	0	0	0	0	0	0	0	0	0			1	1	0	0	0	0	0	0	0	0	1	1	0	0	0	0									Jeg har behandlet eller behandler med andet natur medicin	Have used or uses herbal remedies	Arthro 5. Glucosamin, MSM, Chondroitin, avo/soyaolie, hyaluronsyre	Arthro Flex Omega - glucosamine, hyaloronic acid, chondroitin, msm, green lipped mussel
151	1	Øvrige Sjælland	Other Zealand	Medium hund 10-20 kg	Medium dog 10-20 kg	0	0	0	0	0	0	0	0	0	0	0	0	0	0			1	1	0	0	0	0	0	0	0	0	0	0	0	0	0	0									Jeg har ikke behandlet med andet naturmedicin	Have not used herbal remedies
152	1	Nordsjælland	Northern Zealand	Stor hund 20-30 kg	Large dog 20-30 kg	0	0	0	0	0	0	0	0	0	0	0	0	0	0			1	1	0	0	0.202233	0.202233	0	0	0	0	1	1	0	0	0	0									Jeg har ikke behandlet med andet naturmedicin	Have not used herbal remedies
153	1	Hovedstadsområdet	Greater Copenhagen	Lille hund < 10 kg	Small dog <10 kg	0	0	0	0	0	0	0	0	0	0	0	0	0	0			1	1	0	0	0	0	0	0	0	0	0	0	0	0	0	0									Jeg har behandlet eller behandler med andet natur medicin	Have used or uses herbal remedies	Plaque-Off	Plaque-Off
154	1	Hovedstadsområdet	Greater Copenhagen	Stor hund 20-30 kg	Large dog 20-30 kg	0	0	0	0	0	0	0	0	0	0	0	0	0	0			1	1	0	0	0.21543	0.21543	0	0	0	0	0	0	0	0	0	0									Jeg har ikke behandlet med andet naturmedicin	Have not used herbal remedies
155	1	Nordsjælland	Northern Jutland	Ekstra stor hund 30-40 kg	Extra large dog 30-40 kg	1	1	0	0	0	0	0	0	0	0	0	0	0	0			0	0	0	0	0.241764	0.241764	0	0	0	0	0	0	0	0	0	0			Ja, der var nogen effekt	Yes, convincing with some effect	Internettet	Internet			Jeg har behandlet eller behandler med andet natur medicin	Have used or uses herbal remedies	MSM og gluclosamin	Msm, glucosamine
156	1	Øvrige Sjælland	Other Zealand	Lille hund < 10 kg	Small dog <10 kg	0	0	0	0	0	0	0	0	0	0	0	0	0	0			1	1	0	0	0	0	0	0	0	0	0	0	0	0	0	0									Jeg har ikke behandlet med andet naturmedicin	Have not used herbal remedies
157	1	Nordsjælland	Northern Jutland	Lille hund < 10 kg	Small dog <10 kg	1	1	0	0	0	0	0	0	1	1	0	0	0	0			0	0	1	1	0	0	0	0	0	0	0	0	0	0	1	1			Ja, overbevisende og god effekt	Yes, very convincing and good effect	Internettet	Internet			Jeg har behandlet eller behandler med andet natur medicin	Have used or uses herbal remedies	Homøopatisk medicin	Homeopathy
158	1	Midtjylland	Mid Jutland	Stor hund 20-30 kg	Large dog 20-30 kg	0	0	0	0	0	0	0	0	0	0	0	0	0	0			1	1	0	0	0.206769	0.206769	0	0	0	0	0	0	0	0	0	0									Jeg har behandlet eller behandler med andet natur medicin	Have used or uses herbal remedies	Kalm for angst for fyrværkeri	Calm - L-Tryptophane, Milk peptides, Vitamine B, L-Theanine
159	1	Øvrige Sjælland	Other Zealand	Lille hund < 10 kg	Small dog <10 kg	0	0	0	0	0	0	0	0	0	0	0	0	0	0			1	1	0	0	0	0	0	0	0	0	0	0	0	0	0	0									Jeg har behandlet eller behandler med andet natur medicin	Have used or uses herbal remedies	Glucosamin	Glucosamine
160	1	Fyn	Funen	Lille hund < 10 kg	Small dog <10 kg	0	0	0	0	0	0	0	0	0	0	0	0	0	0			1	1	0	0	0	0	0	0	0	0	0	0	0	0	0	0									Jeg har ikke behandlet med andet naturmedicin	Have not used herbal remedies
161	1	Hovedstadsområdet	Greater Copenhagen	Stor hund 20-30 kg	Large dog 20-30 kg	0	0	0	0	0	0	0	0	0	0	0	0	0	0	CBD Tabletter	CBD Tablets	0	0	0	0	0.215135	0.215135	0	0	0	0	0	0	0	0	0	0			Nej, ingen effekt	No, no effect	Andet sted, specificér	Other place, please specify	Dyrlægen	Veterinarian	Jeg har ikke behandlet med andet naturmedicin	Have not used herbal remedies
162	1	Øvrige Sjælland	Other Zealand	Stor hund 20-30 kg	Large dog 20-30 kg	1	1	0	0	0	0	0	0	0	0	0	0	0	0			0	0	0	0	0.197166	0.197166	0	0	0	0	0	0	0	0	0	0			Ja, der var nogen effekt	Yes, convincing with some effect	Internettet	Internet			Jeg har ikke behandlet med andet naturmedicin	Have not used herbal remedies
163	1	Øvrige Sjælland	Other Zealand	Medium hund 10-20 kg	Medium dog 10-20 kg	0	0	0	0	0	0	0	0	0	0	0	0	0	0			1	1	0	0	0	0	0	0	0	0	0	0	0	0	0	0									Jeg har ikke behandlet med andet naturmedicin	Have not used herbal remedies
164	1	Nordsjælland	Northern Zealand	Ekstra stor hund 30-40 kg	Extra large dog 30-40 kg	0	0	0	0	0	0	0	0	0	0	0	0	0	0			1	1	0	0	0.240174	0.240174	0	0	0	0	0	0	0	0	0	0									Jeg har ikke behandlet med andet naturmedicin	Have not used herbal remedies
165	1	Nordsjælland	Northern Zealand	Lille hund < 10 kg	Small dog <10 kg	1	1	0	0	0	0	0	0	0	0	0	0	0	0			0	0	0	0	1	1	0	0	0	0	0	0	0	0	0	0			Ja, overbevisende og god effekt	Yes, very convincing and good effect	Internettet	Internet			Jeg har behandlet eller behandler med andet natur medicin	Have used or uses herbal remedies	Vitapetz Superflex	Wobenzym
166	1	Hovedstadsområdet	Greater Copenhagen	Ekstra stor hund 30-40 kg	Extra large dog 30-40 kg	0	0	0	0	0	0	0	0	0	0	0	0	0	0			1	1	0	0	0.248598	0.248598	0	0	0	0	0	0	0	0	0	0									Jeg har behandlet eller behandler med andet natur medicin	Have used or uses herbal remedies	Kalm	Calm - L-Tryptophane, Milk peptides, Vitamine B, L-Theanine
167	1	Hovedstadsområdet	Greater Copenhagen	Medium hund 10-20 kg	Medium dog 10-20 kg	0	0	0	0	0	0	0	0	0	0	0	0	0	0			1	1	0	0	0.183675	0.183675	1	1	0	0	1	1	0	0	0	0									Jeg har behandlet eller behandler med andet natur medicin	Have used or uses herbal remedies	Hokamix gelink	Trace elements
168	1	Øvrige Sjælland	Other Zealand	Gigant hund > 40 kg	Giant dog > 40 kg	0	0	0	0	0	0	0	0	0	0	0	0	0	0			1	1	0	0	0.222971	0.222971	0	0	0	0	0	0	0	0	0	0									Jeg har ikke behandlet med andet naturmedicin	Have not used herbal remedies
169	1	Nordsjælland	Northern Jutland	Gigant hund > 40 kg	Giant dog > 40 kg	1	1	0	0	0	0	0	0	0	0	0	0	0	0			0	0	0	0	0.226329	0.226329	0	0	0	0	1	1	0	0	0	0	Til min hvalp som halter på det ene forben, han er 6 mdr	My puppy has a for leg limb	Muligvis, men der var ikke overbevisende effekt	Possible, but not convincing effect	Internettet	Internet			Jeg har ikke behandlet med andet naturmedicin	Have not used herbal remedies
170	1	Midtjylland	Mid Jutland	Medium hund 10-20 kg	Medium dog 10-20 kg	1	1	0	0	0	0	0	0	0	0	0	0	0	0			0	0	0	0	0.177371	0.177371	0	0	0	0	0	0	0	0	0	0			Muligvis, men der var ikke overbevisende effekt	Possible, but not convincing effect	Internettet	Internet			Jeg har behandlet eller behandler med andet natur medicin	Have used or uses herbal remedies	Pulver til led og knogler	Powder for joint symptoms
171	1	Nordsjælland	Northern Zealand	Lille hund < 10 kg	Small dog <10 kg	0	0	0	0	0	0	0	0	0	0	0	0	0	0			1	1	0	0	0	0	0	0	0	0	0	0	0	0	0	0									Jeg har ikke behandlet med andet naturmedicin	Have not used herbal remedies
172	1	Øvrige Sjælland	Other Zealand	Gigant hund > 40 kg	Giant dog > 40 kg	1	1	0	0	0	0	0	0	0	0	0	0	0	0			0	0	0	0	0.222558	0.222558	0	0	0	0	0	0	0	0	0	0	Hoftediplysi altså HD	Hip dysplasia	Ja, der var nogen effekt	Yes, convincing with some effect	Internettet	Internet			Jeg har behandlet eller behandler med andet natur medicin	Have used or uses herbal remedies	Fiske olie hybenpulver	Fish oil, rosehip
173	1	Øvrige Sjælland	Other Zealand	Gigant hund > 40 kg	Giant dog > 40 kg	1	1	0	0	0	0	0	0	0	0	0	0	0	0			0	0	0	0	0.223029	0.223029	0	0	0	0	0	0	0	0	0	0	Gigt, smerter i hofter/ryg	Arthrosis, pain in hips/back	Ja, overbevisende og god effekt	Yes, very convincing and good effect	Udenlands	Abroad			Jeg har ikke behandlet med andet naturmedicin	Have not used herbal remedies
174	1	Øvrige Sjælland	Other Zealand	Lille hund < 10 kg	Small dog <10 kg	1	1	0	0	0	0	0	0	0	0	0	0	0	0			0	0	0	0	1	1	0	0	0	0	0	0	0	0	0	0			Ja, overbevisende og god effekt	Yes, very convincing and good effect	Andet sted, specificér	Other place, please specify	Christiania	Christiania	Jeg har ikke behandlet med andet naturmedicin	Have not used herbal remedies
175	1	Hovedstadsområdet	Greater Copenhagen	Stor hund 20-30 kg	Large dog 20-30 kg	0	0	0	0	0	0	0	0	0	0	0	0	0	0			1	1	0	0	0.215488	0.215488	0	0	0	0	0	0	0	0	0	0									Jeg har ikke behandlet med andet naturmedicin	Have not used herbal remedies
176	1	Fyn	Funen	Ekstra stor hund 30-40 kg	Extra large dog 30-40 kg	0	0	0	0	0	0	0	0	0	0	0	0	0	0			1	1	0	0	0.251956	0.251956	0	0	0	0	0	0	0	0	0	0									Jeg har ikke behandlet med andet naturmedicin	Have not used herbal remedies
177	1	Nordsjælland	Northern Zealand	Lille hund < 10 kg	Small dog <10 kg	0	0	0	0	0	0	0	0	0	0	0	0	0	0			1	1	0	0	0	0	0	0	0	0	0	0	0	0	0	0									Jeg har ikke behandlet med andet naturmedicin	Have not used herbal remedies
178	1	Fyn	Funen	Lille hund < 10 kg	Small dog <10 kg	0	0	0	0	0	0	0	0	0	0	0	0	0	0			1	1	0	0	0	0	0	0	0	0	0	0	0	0	0	0									Jeg har ikke behandlet med andet naturmedicin	Have not used herbal remedies
179	1	Øvrige Sjælland	Other Zealand	Stor hund 20-30 kg	Large dog 20-30 kg	0	0	0	0	1	1	0	0	0	0	0	0	0	0			0	0	0	0	0.197225	0.197225	0	0	0	0	0	0	0	0	0	0	Sår	Ulcers	Ja, der var nogen effekt	Yes, convincing with some effect	Internettet	Internet			Jeg har ikke behandlet med andet naturmedicin	Have not used herbal remedies
180	1	Nordsjælland	Northern Zealand	Medium hund 10-20 kg	Medium dog 10-20 kg	0	0	0	0	0	0	0	0	0	0	0	0	0	0			1	1	0	0	0	0	0	0	0	0	0	0	0	0	0	0									Jeg har ikke behandlet med andet naturmedicin	Have not used herbal remedies
181	1	Hovedstadsområdet	Greater Copenhagen	Lille hund < 10 kg	Small dog <10 kg	0	0	1	1	0	0	0	0	0	0	0	0	0	0			0	0	0	0	0	0	1	1	0	0	0	0	0	0	0	0			Ja, overbevisende og god effekt	Yes, very convincing and good effect	Internettet	Internet			Jeg har behandlet eller behandler med andet natur medicin	Have used or uses herbal remedies	Fiskeolie, glukosamin, Krauterblut	Fish oil, glucosamine, Krauterblut
182	1	Hovedstadsområdet	Greater Copenhagen	Gigant hund > 40 kg	Giant dog > 40 kg	0	0	0	0	0	0	0	0	0	0	0	0	0	0			1	1	0	0	0.230217	0.230217	0	0	0	0	0	0	0	0	0	0									Jeg har ikke behandlet med andet naturmedicin	Have not used herbal remedies
183	1	Midtjylland	Mid Jutland	Medium hund 10-20 kg	Medium dog 10-20 kg	0	0	0	0	0	0	0	0	0	0	0	0	0	0			1	1	0	0	0.179079	0.179079	0	0	0	0	0	0	0	0	0	0									Jeg har ikke behandlet med andet naturmedicin	Have not used herbal remedies
184	1	Øvrige Sjælland	Other Zealand	Gigant hund > 40 kg	Giant dog > 40 kg	1	1	0	0	1	1	0	0	0	0	0	0	0	0			0	0	0	0	0.222381	0.222381	0	0	0	0	0	0	0	0	0	0	Irriteret inderside af pote med uspecifik knude	Irritation on the inderside of the paw with an unspecific tumor	Ja, overbevisende og god effekt	Yes, very convincing and good effect	Andet sted, specificér	Other place, please specify	Dyrlæge	Veterinarian	Jeg har behandlet eller behandler med andet natur medicin	Have used or uses herbal remedies	Glucosamin - Mobility	Glucosamine
185	1	Øvrige Sjælland	Other Zealand	Lille hund < 10 kg	Small dog <10 kg	0	0	0	0	0	0	0	0	0	0	0	0	0	0			1	1	1	1	0	0	0	0	0	0	1	1	0	0	0	0									Jeg har behandlet eller behandler med andet natur medicin	Have used or uses herbal remedies	Calm	Calm - L-Tryptophane, Milk peptides, Vitamine B, L-Theanine
186	1	Fyn	Funen	Lille hund < 10 kg	Small dog <10 kg	0	0	0	0	0	0	0	0	0	0	0	0	0	0			1	1	0	0	0	0	0	0	0	0	0	0	0	0	0	0									Jeg har behandlet eller behandler med andet natur medicin	Have used or uses herbal remedies	Adaptil	Pheromone
187	1	Fyn	Funen	Gigant hund > 40 kg	Giant dog > 40 kg	1	1	0	0	0	0	0	0	0	0	0	0	0	0			0	0	0	0	0.232161	0.232161	0	0	0	0	0	0	1	1	0	0			Muligvis, men der var ikke overbevisende effekt	Possible, but not convincing effect	Internettet	Internet			Jeg har ikke behandlet med andet naturmedicin	Have not used herbal remedies
188	1	Midtjylland	Mid Jutland	Medium hund 10-20 kg	Medium dog 10-20 kg	1	1	0	0	0	0	0	0	0	0	1	1	0	0			0	0	0	0	0.178726	0.178726	0	0	0	0	0	0	0	0	0	0			Ja, overbevisende og god effekt	Yes, very convincing and good effect	Andet sted, specificér	Other place, please specify	Gennem en lokal dyrker	Through a private cultivator	Jeg har ikke behandlet med andet naturmedicin	Have not used herbal remedies
189	1	Øvrige Sjælland	Other Zealand	Stor hund 20-30 kg	Large dog 20-30 kg	0	0	0	0	0	0	0	0	0	0	0	0	0	0			1	1	0	0	0.197284	0.197284	0	0	0	0	0	0	0	0	0	0									Jeg har ikke behandlet med andet naturmedicin	Have not used herbal remedies
190	1	Øvrige Sjælland	Other Zealand	Gigant hund > 40 kg	Giant dog > 40 kg	0	0	0	0	0	0	0	0	0	0	0	0	0	0			1	1	0	0	0.223088	0.223088	0	0	0	0	0	0	0	0	0	0									Jeg har ikke behandlet med andet naturmedicin	Have not used herbal remedies
191	1	Øerne	Islands	Medium hund 10-20 kg	Medium dog 10-20 kg	0	0	0	0	0	0	0	0	0	0	0	0	0	0			1	1	0	0	0.182379	0.182379	0	0	0	0	0	0	0	0	0	0									Jeg har ikke behandlet med andet naturmedicin	Have not used herbal remedies
192	1	Midtjylland	Mid Jutland	Stor hund 20-30 kg	Large dog 20-30 kg	1	1	0	0	0	0	0	0	0	0	0	0	0	0			0	0	0	0	0.207064	0.207064	0	0	0	0	0	0	0	0	0	0	Slid gigt	Arthrosis	Nej, ingen effekt	No, no effect	Internettet	Internet			Jeg har behandlet eller behandler med andet natur medicin	Have used or uses herbal remedies	Glusalamin	Glucosamine
193	1	Hovedstadsområdet	Greater Copenhagen	Lille hund < 10 kg	Small dog <10 kg	1	1	0	0	0	0	0	0	0	0	0	0	0	0			0	0	0	0	1	1	0	0	0	0	0	0	0	0	0	0	Hun er 12 år og det hjælper på hendes gigt og derved hendes bevægeapperat	She is 12 years old and it helps for her arthrosis	Ja, overbevisende og god effekt	Yes, very convincing and good effect	Internettet	Internet			Jeg har ikke behandlet med andet naturmedicin	Have not used herbal remedies
194	1	Fyn	Funen	Stor hund 20-30 kg	Large dog 20-30 kg	1	1	0	0	0	0	0	0	0	0	0	0	0	0			0	0	0	0	0.218611	0.218611	0	0	0	0	0	0	0	0	0	0			Ja, der var nogen effekt	Yes, convincing with some effect	Andet sted, specificér	Other place, please specify	Hos behandler	Therapist	Jeg har behandlet eller behandler med andet natur medicin	Have used or uses herbal remedies	Wobenzym	Wobenzym - trypsine, bromelain, rutin
195	1	Nordsjælland	Northern Zealand	Gigant hund > 40 kg	Giant dog > 40 kg	0	0	0	0	0	0	0	0	0	0	0	0	0	0			1	1	0	0	0.225327	0.225327	0	0	0	0	0	0	0	0	0	0									Jeg har ikke behandlet med andet naturmedicin	Have not used herbal remedies
196	1	Nordsjælland	Northern Zealand	Medium hund 10-20 kg	Medium dog 10-20 kg	0	0	0	0	0	0	0	0	0	0	0	0	0	0			1	1	0	0	0	0	0	0	0	0	0	0	0	0	0	0									Jeg har ikke behandlet med andet naturmedicin	Have not used herbal remedies
197	1	Midtjylland	Mid Jutland	Lille hund < 10 kg	Small dog <10 kg	1	1	0	0	0	0	0	0	0	0	0	0	0	0			0	0	0	0	1	1	0	0	0	0	0	0	0	0	0	0			Ja, der var nogen effekt	Yes, convincing with some effect	Internettet	Internet			Jeg har ikke behandlet med andet naturmedicin	Have not used herbal remedies
198	1	Fyn	Funen	Medium hund 10-20 kg	Medium dog 10-20 kg	0	0	0	0	0	0	0	0	0	0	0	0	0	0			1	1	0	0	0.190627	0.190627	0	0	0	0	0	0	0	0	0	0									Jeg har ikke behandlet med andet naturmedicin	Have not used herbal remedies
199	1	Øvrige Sjælland	Other Zealand	Lille hund < 10 kg	Small dog <10 kg	1	1	0	0	0	0	0	0	0	0	0	0	0	0			0	0	0	0	0	0	0	0	0	0	0	0	0	0	1	1			Ja, overbevisende og god effekt	Yes, very convincing and good effect	Internettet	Internet			Jeg har ikke behandlet med andet naturmedicin	Have not used herbal remedies
200	1	Midtjylland	Mid Jutland	Stor hund 20-30 kg	Large dog 20-30 kg	0	0	0	0	1	1	0	0	0	0	0	0	0	0			0	0	0	0	0.206651	0.206651	0	0	0	0	0	0	0	0	0	0			Ja, der var nogen effekt	Yes, convincing with some effect	Andet sted, specificér	Other place, please specify	Alternativ behandler	Alternative therapist	Jeg har behandlet eller behandler med andet natur medicin	Have used or uses herbal remedies	Omega 3, glucosamin, msm, condroitin	Omega 3, glucosamine, msm, condroitin
201	1	Nordsjælland	Northern Zealand	Lille hund < 10 kg	Small dog <10 kg	0	0	0	0	0	0	0	0	0	0	0	0	0	0			1	1	0	0	0	0	0	0	0	0	0	0	0	0	0	0									Jeg har ikke behandlet med andet naturmedicin	Have not used herbal remedies
202	1	Midtjylland	Mid Jutland	Stor hund 20-30 kg	Large dog 20-30 kg	0	0	0	0	0	0	0	0	0	0	0	0	0	0			1	1	0	0	0.208301	0.208301	0	0	0	0	0	0	0	0	0	0									Jeg har ikke behandlet med andet naturmedicin	Have not used herbal remedies
203	1	Øerne	Islands	Stor hund 20-30 kg	Large dog 20-30 kg	1	1	0	0	0	0	0	0	0	0	0	0	0	0			0	0	0	0	0.212719	0.212719	0	0	0	0	0	0	1	1	0	0			Muligvis, men der var ikke overbevisende effekt	Possible, but not convincing effect	Internettet	Internet			Jeg har ikke behandlet med andet naturmedicin	Have not used herbal remedies
204	1	Midtjylland	Mid Jutland	Ekstra stor hund 30-40 kg	Extra large dog 30-40 kg	1	1	0	0	0	0	0	0	0	0	0	0	0	0			0	0	0	0	0.24577	0.24577	0	0	0	0	0	0	0	0	0	0	Epilepsi	Epilepsy	Ja, overbevisende og god effekt	Yes, very convincing and good effect	Internettet	Internet			Jeg har ikke behandlet med andet naturmedicin	Have not used herbal remedies
205	1	Fyn	Funen	Ekstra stor hund 30-40 kg	Extra large dog 30-40 kg	1	1	0	0	0	0	0	0	0	0	0	0	0	0			0	0	0	0	0.252015	0.252015	0	0	0	0	0	0	0	0	0	0	Senest mod kendelhoste...1 med opkast 3-4 dage med små rømmede hoste. Ingen hoste efter 5 på ronaxan.	Latest for Kennel Cough… 1 with vomiting for 3-4 days and retching. No cough after 5 days on doxcyclin.	Ja, overbevisende og god effekt	Yes, very convincing and good effect	Internettet	Internet			Jeg har ikke behandlet med andet naturmedicin	Have not used herbal remedies
206	1	Øvrige Sjælland	Other Zealand	Lille hund < 10 kg	Small dog <10 kg	0	0	0	0	0	0	0	0	0	0	0	0	0	0			1	1	0	0	0	0	0	0	0	0	0	0	0	0	0	0									Jeg har behandlet eller behandler med andet natur medicin	Have used or uses herbal remedies	Husk	Psyllium
207	1	Øvrige Sjælland	Other Zealand	Medium hund 10-20 kg	Medium dog 10-20 kg	0	0	0	0	0	0	0	0	0	0	0	0	0	0			1	1	0	0	0	0	0	0	0	0	0	0	0	0	0	0									Jeg har ikke behandlet med andet naturmedicin	Have not used herbal remedies
208	1	Nordsjælland	Northern Zealand	Lille hund < 10 kg	Small dog <10 kg	1	1	0	0	0	0	0	0	0	0	0	0	0	0			0	0	0	0	0	0	0	0	0	0	0	0	0	0	0	0	Alene hjemme problemer	Separation anxiety	Ja, der var nogen effekt	Yes, convincing with some effect	Internettet	Internet			Jeg har ikke behandlet med andet naturmedicin	Have not used herbal remedies
209	1	Midtjylland	Mid Jutland	Medium hund 10-20 kg	Medium dog 10-20 kg	0	0	0	0	0	0	0	0	0	0	0	0	0	0			1	1	0	0	0.179138	0.179138	0	0	0	0	1	1	0	0	0	0									Jeg har ikke behandlet med andet naturmedicin	Have not used herbal remedies
210	1	Øvrige Sjælland	Other Zealand	Ekstra stor hund 30-40 kg	Extra large dog 30-40 kg	0	0	0	0	0	0	0	0	0	0	0	0	0	0			1	1	0	0	0.237346	0.237346	0	0	0	0	0	0	0	0	0	0									Jeg har ikke behandlet med andet naturmedicin	Have not used herbal remedies
211	1	Fyn	Funen	Lille hund < 10 kg	Small dog <10 kg	0	0	0	0	0	0	0	0	0	0	0	0	0	0			1	1	0	0	0	0	0	0	0	0	0	0	0	0	0	0									Jeg har ikke behandlet med andet naturmedicin	Have not used herbal remedies
212	1	Nordsjælland	Northern Zealand	Lille hund < 10 kg	Small dog <10 kg	0	0	0	0	0	0	0	0	0	0	0	0	0	0			1	1	0	0	0	0	0	0	0	0	0	0	0	0	0	0									Jeg har ikke behandlet med andet naturmedicin	Have not used herbal remedies
213	1	Øerne	Islands	Stor hund 20-30 kg	Large dog 20-30 kg	0	0	0	0	0	0	0	0	0	0	0	0	0	0			1	1	0	0	0.212778	0.212778	0	0	0	0	0	0	0	0	0	0									Jeg har ikke behandlet med andet naturmedicin	Have not used herbal remedies
214	1	Hovedstadsområdet	Greater Copenhagen	Medium hund 10-20 kg	Medium dog 10-20 kg	0	0	0	0	0	0	0	0	0	0	0	0	0	0			1	1	0	0	0.184971	0.184971	0	0	0	0	0	0	0	0	0	0									Jeg har ikke behandlet med andet naturmedicin	Have not used herbal remedies
215	1	Hovedstadsområdet	Greater Copenhagen	Stor hund 20-30 kg	Large dog 20-30 kg	0	0	0	0	0	0	0	0	0	0	0	0	0	0			1	1	0	0	0.215547	0.215547	0	0	0	0	0	0	0	0	0	0									Jeg har ikke behandlet med andet naturmedicin	Have not used herbal remedies
216	1	Nordsjælland	Northern Zealand	Medium hund 10-20 kg	Medium dog 10-20 kg	0	0	0	0	0	0	0	0	0	0	0	0	0	0			1	1	0	0	0	0	0	0	0	0	0	0	0	0	0	0									Jeg har ikke behandlet med andet naturmedicin	Have not used herbal remedies
217	1	Midtjylland	Mid Jutland	Ekstra stor hund 30-40 kg	Extra large dog 30-40 kg	1	1	0	0	0	0	0	0	0	0	0	0	0	0			0	0	0	0	0.245829	0.245829	0	0	0	0	0	0	1	1	0	0	Hun holdt op med at gnave i sine poter hele tiden	She stopped chewing her paws all the time	Ja, overbevisende og god effekt	Yes, very convincing and good effect	Internettet	Internet			Jeg har ikke behandlet med andet naturmedicin	Have not used herbal remedies
218	1	Nordsjælland	Northern Zealand	Ekstra stor hund 30-40 kg	Extra large dog 30-40 kg	1	1	0	0	0	0	0	0	0	0	0	0	0	0			0	0	0	0	0.240232	0.240232	0	0	0	0	0	0	0	0	0	0	Hun lider af stress, specielt på udendørres arialer	She has stress, especially outdoors	Ja, overbevisende og god effekt	Yes, very convincing and good effect	Internettet	Internet			Jeg har ikke behandlet med andet naturmedicin	Have not used herbal remedies
219	1	Midtjylland	Mid Jutland	Stor hund 20-30 kg	Large dog 20-30 kg	0	0	0	0	0	0	0	0	0	0	0	0	0	0			1	1	0	0	0.20836	0.20836	0	0	0	0	0	0	0	0	0	0									Jeg har ikke behandlet med andet naturmedicin	Have not used herbal remedies
220	1	Øvrige Sjælland	Other Zealand	Stor hund 20-30 kg	Large dog 20-30 kg	1	1	0	0	0	0	0	0	0	0	0	0	0	0			0	0	0	0	0.194809	0.194809	0	0	0	0	1	1	0	0	0	0			Nej, ingen effekt	No, no effect	Andet sted, specificér	Other place, please specify	En forhandler.	Therapist	Jeg har behandlet eller behandler med andet natur medicin	Have used or uses herbal remedies	VitaPets Superflex.	VitaPetz - Glucosamine, msm, green lipped mussel
221	1	Nordsjælland	Northern Jutland	Ekstra stor hund 30-40 kg	Extra large dog 30-40 kg	0	0	0	0	0	0	0	0	0	0	0	0	0	0			1	1	0	0	0.242825	0.242825	0	0	0	0	0	0	0	0	0	0									Jeg har ikke behandlet med andet naturmedicin	Have not used herbal remedies
222	1	Hovedstadsområdet	Greater Copenhagen	Stor hund 20-30 kg	Large dog 20-30 kg	1	1	0	0	0	0	0	0	0	0	0	0	0	0			0	0	0	0	0.215606	0.215606	0	0	0	0	0	0	0	0	0	0	Behandling af bugspytkirtel betændelse god effekt	Treatment of pancreatitis good effect	Ja, overbevisende og god effekt	Yes, very convincing and good effect	Internettet	Internet			Jeg har ikke behandlet med andet naturmedicin	Have not used herbal remedies
223	1	Nordsjælland	Northern Zealand	Medium hund 10-20 kg	Medium dog 10-20 kg	1	1	0	0	0	0	0	0	0	0	0	0	0	0			0	0	0	0	1	1	0	0	0	0	0	0	0	0	0	0			Ja, overbevisende og god effekt	Yes, very convincing and good effect	Andet sted, specificér	Other place, please specify	Dyrlæge	Veterinarian	Jeg har ikke behandlet med andet naturmedicin	Have not used herbal remedies
224	1	Hovedstadsområdet	Greater Copenhagen	Stor hund 20-30 kg	Large dog 20-30 kg	0	0	0	0	0	0	0	0	0	0	0	0	0	0			1	1	0	0	0.215665	0.215665	0	0	0	0	0	0	0	0	0	0									Jeg har ikke behandlet med andet naturmedicin	Have not used herbal remedies
225	1	Midtjylland	Mid Jutland	Gigant hund > 40 kg	Giant dog > 40 kg	0	0	0	0	0	0	0	0	0	0	0	0	0	0			1	1	0	0	0.227625	0.227625	0	0	0	0	0	0	0	0	0	0									Jeg har ikke behandlet med andet naturmedicin	Have not used herbal remedies
226	1	Hovedstadsområdet	Greater Copenhagen	Lille hund < 10 kg	Small dog <10 kg	0	0	0	0	0	0	0	0	0	0	0	0	0	0			1	1	0	0	0	0	0	0	0	0	0	0	0	0	0	0									Jeg har ikke behandlet med andet naturmedicin	Have not used herbal remedies
227	1	Nordsjælland	Northern Jutland	Lille hund < 10 kg	Small dog <10 kg	1	1	0	0	0	0	0	0	0	0	0	0	0	0			0	0	0	0	1	1	0	0	0	0	0	0	0	0	0	0			Ja, overbevisende og god effekt	Yes, very convincing and good effect	Internettet	Internet			Jeg har ikke behandlet med andet naturmedicin	Have not used herbal remedies
228	1	Fyn	Funen	Lille hund < 10 kg	Small dog <10 kg	0	0	0	0	0	0	0	0	0	0	0	0	0	0			1	1	0	0	0	0	0	0	0	0	0	0	0	0	0	0									Jeg har ikke behandlet med andet naturmedicin	Have not used herbal remedies
229	1	Hovedstadsområdet	Greater Copenhagen	Ekstra stor hund 30-40 kg	Extra large dog 30-40 kg	0	0	0	0	0	0	0	0	0	0	0	0	0	0			1	1	0	0	0.2496	0.2496	0	0	0	0	0	0	0	0	0	0									Jeg har ikke behandlet med andet naturmedicin	Have not used herbal remedies
230	1	Øvrige Sjælland	Other Zealand	Stor hund 20-30 kg	Large dog 20-30 kg	1	1	0	0	0	0	0	0	0	0	0	0	0	0			0	0	0	0	0.197343	0.197343	0	0	0	0	0	0	0	0	0	0			Ja, overbevisende og god effekt	Yes, very convincing and good effect	Internettet	Internet			Jeg har ikke behandlet med andet naturmedicin	Have not used herbal remedies
231	1	Hovedstadsområdet	Greater Copenhagen	Gigant hund > 40 kg	Giant dog > 40 kg	1	1	0	0	1	1	0	0	0	0	0	0	0	0			0	0	0	0	0.23004	0.23004	0	0	0	0	0	0	1	1	0	0			Ja, overbevisende og god effekt	Yes, very convincing and good effect	Andet sted, specificér	Other place, please specify	Hos dyrlæge	Veterinarian	Jeg har ikke behandlet med andet naturmedicin	Have not used herbal remedies
232	1	Midtjylland	Mid Jutland	Gigant hund > 40 kg	Giant dog > 40 kg	0	0	0	0	0	0	0	0	0	0	0	0	0	0			1	1	0	0	0.227684	0.227684	0	0	0	0	0	0	0	0	0	0									Jeg har ikke behandlet med andet naturmedicin	Have not used herbal remedies
233	1	Nordsjælland	Northern Jutland	Ekstra stor hund 30-40 kg	Extra large dog 30-40 kg	0	0	0	0	0	0	0	0	0	0	0	0	0	0			1	1	1	1	0.242884	0.242884	0	0	1	1	0	0	0	0	0	0									Jeg har ikke behandlet med andet naturmedicin	Have not used herbal remedies
234	1	Midtjylland	Mid Jutland	Lille hund < 10 kg	Small dog <10 kg	0	0	0	0	0	0	0	0	0	0	0	0	0	0			1	1	0	0	0	0	0	0	0	0	0	0	0	0	0	0									Jeg har behandlet eller behandler med andet natur medicin	Have used or uses herbal remedies	Til led og kogler og calm	For joints and bones, Calm - L-Tryptophane, Milk peptides, Vitamine B, L-Theanine
235	1	Øvrige Sjælland	Other Zealand	Stor hund 20-30 kg	Large dog 20-30 kg	0	0	0	0	0	0	0	0	0	0	0	0	0	0			1	1	0	0	0.197402	0.197402	0	0	0	0	0	0	0	0	0	0									Jeg har ikke behandlet med andet naturmedicin	Have not used herbal remedies
236	1	Øvrige Sjælland	Other Zealand	Gigant hund > 40 kg	Giant dog > 40 kg	0	0	0	0	0	0	0	0	0	0	0	0	0	0			1	1	1	1	0.222323	0.222323	0	0	0	0	0	0	0	0	0	0									Jeg har behandlet eller behandler med andet natur medicin	Have used or uses herbal remedies	glucosamin,fiskeolie,og E-vitaminer	Glucosamine, vitamine E, fish oil
237	1	Øvrige Sjælland	Other Zealand	Lille hund < 10 kg	Small dog <10 kg	1	1	0	0	0	0	0	0	0	0	0	0	0	0			0	0	1	1	1	1	0	0	0	0	0	0	0	0	0	0			Ja, overbevisende og god effekt	Yes, very convincing and good effect	Internettet	Internet			Jeg har ikke behandlet med andet naturmedicin	Have not used herbal remedies
238	1	Øvrige Sjælland	Other Zealand	Stor hund 20-30 kg	Large dog 20-30 kg	0	0	0	0	0	0	0	0	0	0	0	0	0	0			1	1	0	0	0.195929	0.195929	0	0	0	0	0	0	0	0	0	0									Jeg har behandlet eller behandler med andet natur medicin	Have used or uses herbal remedies	Forebyggende glucosamin	Glucosamine
239	1	Midtjylland	Mid Jutland	Stor hund 20-30 kg	Large dog 20-30 kg	0	0	0	0	0	0	0	0	0	0	0	0	0	0			1	1	0	0	0.208419	0.208419	0	0	0	0	0	0	0	0	0	0									Jeg har ikke behandlet med andet naturmedicin	Have not used herbal remedies
240	1	Hovedstadsområdet	Greater Copenhagen	Lille hund < 10 kg	Small dog <10 kg	0	0	0	0	0	0	0	0	0	0	0	0	0	0			1	1	0	0	0	0	0	0	0	0	0	0	0	0	0	0									Jeg har ikke behandlet med andet naturmedicin	Have not used herbal remedies
241	1	Sønderjylland	Southern Jutland	Ekstra stor hund 30-40 kg	Extra large dog 30-40 kg	0	0	0	0	0	0	0	0	0	0	0	0	0	0			1	1	0	0	0.234341	0.234341	0	0	0	0	0	0	0	0	0	0									Jeg har ikke behandlet med andet naturmedicin	Have not used herbal remedies
242	1	Hovedstadsområdet	Greater Copenhagen	Gigant hund > 40 kg	Giant dog > 40 kg	1	1	0	0	0	0	0	0	0	0	0	0	0	0			0	0	0	0	0.229569	0.229569	0	0	0	0	0	0	0	0	0	0			Ja, der var nogen effekt	Yes, convincing with some effect	Internettet	Internet			Jeg har behandlet eller behandler med andet natur medicin	Have used or uses herbal remedies	hømopatisk	Homeopathy
243	1	Hovedstadsområdet	Greater Copenhagen	Medium hund 10-20 kg	Medium dog 10-20 kg	0	0	0	0	0	0	0	0	0	0	0	0	0	0			1	1	0	0	0.18503	0.18503	0	0	0	0	1	1	0	0	0	0									Jeg har ikke behandlet med andet naturmedicin	Have not used herbal remedies
244	1	Hovedstadsområdet	Greater Copenhagen	Medium hund 10-20 kg	Medium dog 10-20 kg	0	0	0	0	0	0	0	0	0	0	1	1	0	0			0	0	0	0	0.185089	0.185089	0	0	0	0	0	0	1	1	0	0			Muligvis, men der var ikke overbevisende effekt	Possible, but not convincing effect	Internettet	Internet			Jeg har ikke behandlet med andet naturmedicin	Have not used herbal remedies
245	1	Midtjylland	Mid Jutland	Stor hund 20-30 kg	Large dog 20-30 kg	1	1	0	0	0	0	0	0	0	0	0	0	0	0			0	0	1	1	0.208478	0.208478	0	0	0	0	1	1	0	0	0	0			Muligvis, men der var ikke overbevisende effekt	Possible, but not convincing effect	Helsekost	Herbalist			Jeg har ikke behandlet med andet naturmedicin	Have not used herbal remedies
246	1	Øerne	Islands	Medium hund 10-20 kg	Medium dog 10-20 kg	0	0	0	0	0	0	0	0	0	0	0	0	0	0			1	1	0	0	0.182437	0.182437	0	0	0	0	0	0	0	0	0	0									Jeg har ikke behandlet med andet naturmedicin	Have not used herbal remedies
247	1	Midtjylland	Mid Jutland	Lille hund < 10 kg	Small dog <10 kg	0	0	0	0	0	0	0	0	0	0	0	0	0	0			1	1	0	0	0	0	0	0	0	0	0	0	0	0	0	0									Jeg har ikke behandlet med andet naturmedicin	Have not used herbal remedies
248	1	Nordsjælland	Northern Zealand	Medium hund 10-20 kg	Medium dog 10-20 kg	0	0	0	0	0	0	0	0	0	0	0	0	0	0			1	1	0	0	0	0	0	0	0	0	0	0	0	0	0	0									Jeg har behandlet eller behandler med andet natur medicin	Have used or uses herbal remedies	Rhus tox	Rhus tox
249	1	Midtjylland	Mid Jutland	Medium hund 10-20 kg	Medium dog 10-20 kg	1	1	0	0	0	0	0	0	0	0	0	0	0	0			0	0	0	0	0.178313	0.178313	0	0	0	0	0	0	0	0	0	0	Angst	Anxiety	Nej, ingen effekt	No, no effect	Internettet	Internet			Jeg har behandlet eller behandler med andet natur medicin	Have used or uses herbal remedies	Calm, beroligende fra dyrlæge	Calm - L-Tryptophane, Milk peptides, Vitamine B, L-Theanine
250	1	Nordsjælland	Northern Zealand	Stor hund 20-30 kg	Large dog 20-30 kg	0	0	0	0	0	0	0	0	0	0	0	0	0	0			1	1	0	0	0.202292	0.202292	0	0	0	0	0	0	0	0	0	0									Jeg har ikke behandlet med andet naturmedicin	Have not used herbal remedies
251	1	Øvrige Sjælland	Other Zealand	Ekstra stor hund 30-40 kg	Extra large dog 30-40 kg	1	1	0	0	0	0	0	0	1	1	0	0	0	0			0	0	0	0	0.236639	0.236639	0	0	0	0	0	0	1	1	0	0			Ja, der var nogen effekt	Yes, convincing with some effect	Internettet	Internet			Jeg har behandlet eller behandler med andet natur medicin	Have used or uses herbal remedies	Flere forskellige produkter fra Vitapetz og Vetcur.	Vitapetz, VetCur
252	1	Fyn	Funen	Stor hund 20-30 kg	Large dog 20-30 kg	0	0	0	0	0	0	0	0	0	0	0	0	0	0			1	1	0	0	0.219907	0.219907	0	0	0	0	0	0	0	0	0	0									Jeg har ikke behandlet med andet naturmedicin	Have not used herbal remedies
253	1	Øvrige Sjælland	Other Zealand	Stor hund 20-30 kg	Large dog 20-30 kg	1	1	0	0	0	0	0	0	0	0	0	0	0	0			0	0	0	0	0.195634	0.195634	0	0	0	0	0	0	0	0	0	0			Muligvis, men der var ikke overbevisende effekt	Possible, but not convincing effect	Internettet	Internet			Jeg har behandlet eller behandler med andet natur medicin	Have used or uses herbal remedies	Glucosamin, msm, hyularonsyre, fiskeolie, hybenpulver	Glucosamine, msm, hyoloronic acid, fish oil, rosehip
254	1	Hovedstadsområdet	Greater Copenhagen	Medium hund 10-20 kg	Medium dog 10-20 kg	0	0	0	0	0	0	0	0	0	0	0	0	0	0			1	1	0	0	0.185148	0.185148	0	0	0	0	0	0	0	0	0	0									Jeg har ikke behandlet med andet naturmedicin	Have not used herbal remedies
255	1	Fyn	Funen	Gigant hund > 40 kg	Giant dog > 40 kg	0	0	0	0	0	0	0	0	0	0	0	0	0	0			1	1	0	0	0.231572	0.231572	0	0	0	0	0	0	0	0	0	0									Jeg har behandlet eller behandler med andet natur medicin	Have used or uses herbal remedies	Ingefær, fiskeolie, mm	Ginger, fish oil
256	1	Øvrige Sjælland	Other Zealand	Gigant hund > 40 kg	Giant dog > 40 kg	1	1	0	0	1	1	0	0	0	0	0	0	0	0			0	0	0	0	0.223147	0.223147	0	0	0	0	0	0	1	1	0	0			Ja, der var nogen effekt	Yes, convincing with some effect	Internettet	Internet			Jeg har ikke behandlet med andet naturmedicin	Have not used herbal remedies
257	1	Nordsjælland	Northern Zealand	Ekstra stor hund 30-40 kg	Extra large dog 30-40 kg	0	0	0	0	0	0	0	0	0	0	0	0	0	0			1	1	0	0	0.240291	0.240291	0	0	0	0	0	0	0	0	0	0									Jeg har ikke behandlet med andet naturmedicin	Have not used herbal remedies
258	1	Nordsjælland	Northern Zealand	Stor hund 20-30 kg	Large dog 20-30 kg	0	0	0	0	0	0	0	0	0	0	0	0	0	0			1	1	0	0	0.202351	0.202351	0	0	0	0	0	0	0	0	0	0									Jeg har ikke behandlet med andet naturmedicin	Have not used herbal remedies
259	1	Nordsjælland	Northern Jutland	Gigant hund > 40 kg	Giant dog > 40 kg	1	1	0	0	0	0	0	0	0	0	0	0	0	0			0	0	0	0	0.226093	0.226093	0	0	0	0	1	1	0	0	0	0	Hjerneblødning	Stroke	Ja, overbevisende og god effekt	Yes, very convincing and good effect	Andet sted, specificér	Other place, please specify	Pusher	Drug dealer	Jeg har ikke behandlet med andet naturmedicin	Have not used herbal remedies
260	1	Nordsjælland	Northern Zealand	Medium hund 10-20 kg	Medium dog 10-20 kg	0	0	0	0	0	0	0	0	0	0	0	0	0	0			1	1	0	0	0	0	0	0	0	0	0	0	0	0	0	0									Jeg har ikke behandlet med andet naturmedicin	Have not used herbal remedies
261	1	Midtjylland	Mid Jutland	Stor hund 20-30 kg	Large dog 20-30 kg	1	1	0	0	0	0	0	0	0	0	0	0	0	0			0	0	0	0	0.208537	0.208537	0	0	0	0	1	1	0	0	0	0	Gigt i hoften pga benet gået af led som hvalp	Arthrosis in hips due to luxation during puppyhood	Ja, overbevisende og god effekt	Yes, very convincing and good effect	Udenlands	Abroad			Jeg har ikke behandlet med andet naturmedicin	Have not used herbal remedies
262	1	Midtjylland	Mid Jutland	Lille hund < 10 kg	Small dog <10 kg	1	1	0	0	0	0	0	0	0	0	0	0	0	0			0	0	0	0	0	0	0	0	0	0	0	0	0	0	0	0	Angst for lyde	Sound phobia	Ja, der var nogen effekt	Yes, convincing with some effect	Andet sted, specificér	Other place, please specify	Hunde udstilling	At a dog show	Jeg har behandlet eller behandler med andet natur medicin	Have used or uses herbal remedies	kalm	Calm - L-Tryptophane, Milk peptides, Vitamine B, L-Theanine
263	1	Øvrige Sjælland	Other Zealand	Lille hund < 10 kg	Small dog <10 kg	0	0	0	0	0	0	0	0	0	0	0	0	0	0			1	1	0	0	0	0	0	0	0	0	0	0	0	0	0	0									Jeg har ikke behandlet med andet naturmedicin	Have not used herbal remedies
264	1	Fyn	Funen	Gigant hund > 40 kg	Giant dog > 40 kg	1	1	0	0	0	0	0	0	1	1	0	0	0	0			0	0	1	1	0.23222	0.23222	0	0	0	0	1	1	0	0	0	0	Booster til antibiotikakur ved betændelse efter korsbåndsoperation (med super god effekt) behandling af hotspot	Booster for antibiotic treatment due to infection after surgey super effect	Ja, overbevisende og god effekt	Yes, very convincing and good effect	Internettet	Internet			Jeg har ikke behandlet med andet naturmedicin	Have not used herbal remedies
265	1	Nordsjælland	Northern Jutland	Lille hund < 10 kg	Small dog <10 kg	0	0	0	0	0	0	0	0	0	0	0	0	0	0			1	1	0	0	0	0	0	0	0	0	0	0	0	0	0	0									Jeg har ikke behandlet med andet naturmedicin	Have not used herbal remedies
266	1	Sønderjylland	Southern Jutland	Stor hund 20-30 kg	Large dog 20-30 kg	0	0	0	0	0	0	0	0	0	0	0	0	0	0			1	1	0	0	0.192158	0.192158	0	0	0	0	0	0	0	0	0	0									Jeg har behandlet eller behandler med andet natur medicin	Have used or uses herbal remedies	Grønlæbet musling smørelse til led og sener	Green lipped Mussels
267	1	Hovedstadsområdet	Greater Copenhagen	Medium hund 10-20 kg	Medium dog 10-20 kg	0	0	0	0	0	0	0	0	0	0	0	0	0	0			1	1	0	0	0.185206	0.185206	0	0	0	0	0	0	0	0	0	0									Jeg har ikke behandlet med andet naturmedicin	Have not used herbal remedies
268	1	Øvrige Sjælland	Other Zealand	Ekstra stor hund 30-40 kg	Extra large dog 30-40 kg	0	0	0	0	0	0	0	0	0	0	0	0	0	0			1	1	0	0	0.237405	0.237405	0	0	0	0	0	0	0	0	0	0									Jeg har ikke behandlet med andet naturmedicin	Have not used herbal remedies
269	1	Midtjylland	Mid Jutland	Ekstra stor hund 30-40 kg	Extra large dog 30-40 kg	1	1	0	0	1	1	0	0	0	0	0	0	0	0			0	0	0	0	0.245888	0.245888	0	0	0	0	0	0	1	1	0	0			Ja, overbevisende og god effekt	Yes, very convincing and good effect	Internettet	Internet			Jeg har ikke behandlet med andet naturmedicin	Have not used herbal remedies
270	1	Øvrige Sjælland	Other Zealand	Ekstra stor hund 30-40 kg	Extra large dog 30-40 kg	1	1	0	0	0	0	0	0	0	0	0	0	0	0			0	0	0	0	0.236108	0.236108	0	0	0	0	0	0	0	0	0	0			Muligvis, men der var ikke overbevisende effekt	Possible, but not convincing effect	Internettet	Internet			Jeg har behandlet eller behandler med andet natur medicin	Have used or uses herbal remedies	Husk	Psyllium
271	1	Nordsjælland	Northern Zealand	Medium hund 10-20 kg	Medium dog 10-20 kg	1	1	1	1	0	0	0	0	0	0	0	0	0	0			0	0	0	0	0	0	0	0	0	0	1	1	0	0	1	1			Nej, ingen effekt	No, no effect	Helsekost	Herbalist			Jeg har ikke behandlet med andet naturmedicin	Have not used herbal remedies
272	1	Midtjylland	Mid Jutland	Medium hund 10-20 kg	Medium dog 10-20 kg	1	1	0	0	0	0	0	0	0	0	0	0	0	0			0	0	0	0	0.177665	0.177665	0	0	0	0	0	0	0	0	0	0	Beroligende pga angst	Anxiety	Nej, ingen effekt	No, no effect	Helsekost	Herbalist			Jeg har behandlet eller behandler med andet natur medicin	Have used or uses herbal remedies	Kan ikke huske navn	Can not remember
273	1	Øvrige Sjælland	Other Zealand	Stor hund 20-30 kg	Large dog 20-30 kg	1	1	0	0	0	0	0	0	0	0	0	0	0	0			0	0	0	0	0.19534	0.19534	0	0	0	0	0	0	0	0	1	1			Ja, overbevisende og god effekt	Yes, very convincing and good effect	Helsekost	Herbalist			Jeg har behandlet eller behandler med andet natur medicin	Have used or uses herbal remedies	Hørfrø olie og fiske olie	Flaxseed oil, fish oil
274	1	Sønderjylland	Southern Jutland	Ekstra stor hund 30-40 kg	Extra large dog 30-40 kg	0	0	0	0	0	0	0	0	0	0	0	0	0	0			1	1	0	0	0.233752	0.233752	0	0	0	0	0	0	0	0	0	0									Jeg har behandlet eller behandler med andet natur medicin	Have used or uses herbal remedies	Glykosamin	Glucosamine
275	1	Øvrige Sjælland	Other Zealand	Medium hund 10-20 kg	Medium dog 10-20 kg	1	1	0	0	0	0	0	0	0	0	0	0	0	0			0	0	0	0	1	1	0	0	0	0	0	0	0	0	0	0			Ja, der var nogen effekt	Yes, convincing with some effect	Internettet	Internet			Jeg har ikke behandlet med andet naturmedicin	Have not used herbal remedies
276	1	Fyn	Funen	Medium hund 10-20 kg	Medium dog 10-20 kg	1	1	0	0	0	0	0	0	0	0	0	0	0	0			0	0	0	0	0.190391	0.190391	0	0	0	0	0	0	0	0	0	0			Ja, der var nogen effekt	Yes, convincing with some effect	Andet sted, specificér	Other place, please specify	Fru Larsens dyrehandel i Ørbæk	Petshop	Jeg har ikke behandlet med andet naturmedicin	Have not used herbal remedies
277	1	Sønderjylland	Southern Jutland	Stor hund 20-30 kg	Large dog 20-30 kg	0	0	0	0	0	0	0	0	0	0	0	0	0	0			1	1	1	1	0.192983	0.192983	0	0	0	0	0	0	0	0	0	0									Jeg har ikke behandlet med andet naturmedicin	Have not used herbal remedies
278	1	Fyn	Funen	Stor hund 20-30 kg	Large dog 20-30 kg	1	1	0	0	0	0	0	0	0	0	0	0	0	0			0	0	0	0	0.219671	0.219671	0	0	0	0	0	0	0	0	0	0	Stress	Stress	Ja, overbevisende og god effekt	Yes, very convincing and good effect	Andet sted, specificér	Other place, please specify	Hos behandler	Therapist	Jeg har ikke behandlet med andet naturmedicin	Have not used herbal remedies
279	1	Øvrige Sjælland	Other Zealand	Lille hund < 10 kg	Small dog <10 kg	0	0	0	0	0	0	0	0	0	0	0	0	0	0			1	1	0	0	0	0	0	0	0	0	0	0	0	0	0	0									Jeg har ikke behandlet med andet naturmedicin	Have not used herbal remedies
280	1	Sønderjylland	Southern Jutland	Lille hund < 10 kg	Small dog <10 kg	0	0	0	0	0	0	0	0	0	0	0	0	0	0			1	1	0	0	0	0	0	0	0	0	0	0	0	0	0	0									Jeg har ikke behandlet med andet naturmedicin	Have not used herbal remedies
281	1	Nordsjælland	Northern Zealand	Stor hund 20-30 kg	Large dog 20-30 kg	0	0	0	0	0	0	0	0	0	0	0	0	0	0			1	1	0	0	0.202409	0.202409	0	0	0	0	0	0	0	0	0	0									Jeg har ikke behandlet med andet naturmedicin	Have not used herbal remedies
282	1	Nordsjælland	Northern Zealand	Gigant hund > 40 kg	Giant dog > 40 kg	0	0	0	0	0	0	0	0	0	0	0	0	0	0	Virbacs granulat anibidiol hed det vist	Virbac granulate, I think it's called anabidiol	0	0	0	0	0.224915	0.224915	0	0	0	0	0	0	0	0	0	0	Stressnedsættelse hos hund som er usikker på fremmede mennesker osv, som alternativ til ex zylkene el KALM	Stress	Muligvis, men der var ikke overbevisende effekt	Possible, but not convincing effect	Andet sted, specificér	Other place, please specify	Fik en prøvepakke udl af virbac konsulent	Virbac consultant	Jeg har behandlet eller behandler med andet natur medicin	Have used or uses herbal remedies	Ved ikke om zylkene og kalm hører under dette men det har han fået. Ellers ikke noget	Zylkene - alfa-casozepin and Calm - L-Tryptophane, Milk peptides, Vitamine B, L-Theanine
283	1	Fyn	Funen	Lille hund < 10 kg	Small dog <10 kg	0	0	0	0	0	0	0	0	0	0	0	0	0	0			1	1	0	0	0	0	0	0	0	0	1	1	0	0	0	0									Jeg har behandlet eller behandler med andet natur medicin	Have used or uses herbal remedies	Hepar D30, Marietidsel, husk, loppefrøskaller, mælkesyrebakterier, chamomilla comp	Hepar D30, Milk Thisle, Psyllium, probiotics, camomile
284	1	Hovedstadsområdet	Greater Copenhagen	Medium hund 10-20 kg	Medium dog 10-20 kg	0	0	0	0	0	0	0	0	0	0	0	0	0	0			1	1	0	0	0.185265	0.185265	0	0	0	0	0	0	0	0	0	0									Jeg har ikke behandlet med andet naturmedicin	Have not used herbal remedies
285	1	Øvrige Sjælland	Other Zealand	Medium hund 10-20 kg	Medium dog 10-20 kg	0	0	0	0	0	0	0	0	0	0	0	0	0	0			1	1	0	0	0	0	0	0	0	0	0	0	0	0	0	0									Jeg har behandlet eller behandler med andet natur medicin	Have used or uses herbal remedies	Phenoleptil	Phenoleptil
286	1	Fyn	Funen	Lille hund < 10 kg	Small dog <10 kg	0	0	0	0	0	0	0	0	0	0	0	0	0	0			1	1	0	0	0	0	0	0	0	0	0	0	0	0	0	0									Jeg har ikke behandlet med andet naturmedicin	Have not used herbal remedies
287	1	Øvrige Sjælland	Other Zealand	Stor hund 20-30 kg	Large dog 20-30 kg	0	0	0	0	0	0	0	0	0	0	0	0	0	0			1	1	0	0	0.197461	0.197461	0	0	0	0	0	0	0	0	0	0									Jeg har ikke behandlet med andet naturmedicin	Have not used herbal remedies
288	1	Hovedstadsområdet	Greater Copenhagen	Stor hund 20-30 kg	Large dog 20-30 kg	1	1	1	1	0	0	0	0	0	0	0	0	0	0			0	0	0	0	0.214899	0.214899	0	0	0	0	0	0	0	0	0	0			Muligvis, men der var ikke overbevisende effekt	Possible, but not convincing effect	Andet sted, specificér	Other place, please specify	På nettet og hos dyrlæge	On the internet and a veterinarian	Jeg har ikke behandlet med andet naturmedicin	Have not used herbal remedies
289	1	Midtjylland	Mid Jutland	Lille hund < 10 kg	Small dog <10 kg	1	1	0	0	0	0	0	0	0	0	0	0	0	0			0	0	0	0	0	0	0	0	0	0	0	0	1	1	0	0			Ja, overbevisende og god effekt	Yes, very convincing and good effect	Internettet	Internet			Jeg har ikke behandlet med andet naturmedicin	Have not used herbal remedies
290	1	Nordsjælland	Northern Zealand	Stor hund 20-30 kg	Large dog 20-30 kg	0	0	0	0	0	0	0	0	0	0	0	0	0	0			1	1	0	0	0.202468	0.202468	0	0	0	0	0	0	0	0	0	0									Jeg har ikke behandlet med andet naturmedicin	Have not used herbal remedies
291	1	Sønderjylland	Southern Jutland	Stor hund 20-30 kg	Large dog 20-30 kg	0	0	0	0	0	0	0	0	0	0	0	0	0	0			1	1	1	1	0.193042	0.193042	0	0	0	0	0	0	0	0	0	0									Jeg har ikke behandlet med andet naturmedicin	Have not used herbal remedies
292	1	Hovedstadsområdet	Greater Copenhagen	Stor hund 20-30 kg	Large dog 20-30 kg	0	0	0	0	0	0	0	0	0	0	0	0	0	0			1	1	0	0	0.214664	0.214664	0	0	0	0	0	0	0	0	0	0									Jeg har behandlet eller behandler med andet natur medicin	Have used or uses herbal remedies	bioflon, pulver, og dråber	Bioflon
293	1	Øvrige Sjælland	Other Zealand	Ekstra stor hund 30-40 kg	Extra large dog 30-40 kg	0	0	0	0	0	0	0	0	0	0	0	0	0	0			1	1	0	0	0.237464	0.237464	0	0	0	0	0	0	0	0	0	0									Jeg har ikke behandlet med andet naturmedicin	Have not used herbal remedies
294	1	Hovedstadsområdet	Greater Copenhagen	Medium hund 10-20 kg	Medium dog 10-20 kg	1	1	0	0	0	0	0	0	0	0	0	0	0	0			0	0	0	0	0.185324	0.185324	0	0	0	0	0	0	0	0	0	0			Ja, overbevisende og god effekt	Yes, very convincing and good effect	Internettet	Internet			Jeg har ikke behandlet med andet naturmedicin	Have not used herbal remedies
295	1	Øerne	Islands	Stor hund 20-30 kg	Large dog 20-30 kg	1	1	0	0	0	0	0	0	0	0	0	0	0	0			0	0	0	0	0.212837	0.212837	0	0	0	0	0	0	0	0	0	0			Ja, der var nogen effekt	Yes, convincing with some effect	Internettet	Internet			Jeg har ikke behandlet med andet naturmedicin	Have not used herbal remedies
296	1	Hovedstadsområdet	Greater Copenhagen	Lille hund < 10 kg	Small dog <10 kg	0	0	0	0	0	0	0	0	0	0	0	0	0	0			1	1	0	0	0	0	0	0	0	0	0	0	0	0	0	0									Jeg har ikke behandlet med andet naturmedicin	Have not used herbal remedies
297	1	Nordsjælland	Northern Jutland	Medium hund 10-20 kg	Medium dog 10-20 kg	1	1	0	0	0	0	0	0	0	0	0	0	0	0			0	0	0	0	0	0	0	0	0	0	0	0	1	1	0	0			Ja, der var nogen effekt	Yes, convincing with some effect	Helsekost	Herbalist			Jeg har ikke behandlet med andet naturmedicin	Have not used herbal remedies
298	1	Øvrige Sjælland	Other Zealand	Ekstra stor hund 30-40 kg	Extra large dog 30-40 kg	0	0	0	0	0	0	0	0	0	0	0	0	0	0			1	1	0	0	0.23605	0.23605	0	0	0	0	1	1	0	0	0	0									Jeg har behandlet eller behandler med andet natur medicin	Have used or uses herbal remedies	Mod falsk gravitet og mod øre betændelse	Against pseudopregnancy and otitis
299	1	Fyn	Funen	Stor hund 20-30 kg	Large dog 20-30 kg	0	0	0	0	0	0	0	0	0	0	0	0	0	0			1	1	0	0	0.219966	0.219966	0	0	0	0	0	0	0	0	0	0									Jeg har ikke behandlet med andet naturmedicin	Have not used herbal remedies
300	1	Fyn	Funen	Lille hund < 10 kg	Small dog <10 kg	0	0	0	0	0	0	0	0	0	0	0	0	0	0			1	1	0	0	0	0	0	0	0	0	0	0	0	0	0	0									Jeg har ikke behandlet med andet naturmedicin	Have not used herbal remedies
301	1	Øvrige Sjælland	Other Zealand	Ekstra stor hund 30-40 kg	Extra large dog 30-40 kg	0	0	0	0	0	0	0	0	0	0	0	0	0	0			1	1	0	0	0.235519	0.235519	0	0	0	0	0	0	0	0	0	0									Jeg har behandlet eller behandler med andet natur medicin	Have used or uses herbal remedies	Strong joints fra Innordic	StrongJoint - Kompeet, black berries, rosehipp, ArctiFlex, willow bark, ginger, honey
302	1	Sønderjylland	Southern Jutland	Stor hund 20-30 kg	Large dog 20-30 kg	0	0	0	0	0	0	0	0	0	0	0	0	0	0			1	1	0	0	0.193101	0.193101	0	0	0	0	0	0	0	0	0	0									Jeg har ikke behandlet med andet naturmedicin	Have not used herbal remedies
303	1	Øvrige Sjælland	Other Zealand	Stor hund 20-30 kg	Large dog 20-30 kg	0	0	0	0	0	0	0	0	0	0	0	0	0	0			1	1	1	1	0.19752	0.19752	0	0	0	0	0	0	0	0	0	0									Jeg har ikke behandlet med andet naturmedicin	Have not used herbal remedies
304	1	Midtjylland	Mid Jutland	Medium hund 10-20 kg	Medium dog 10-20 kg	0	0	0	0	0	0	0	0	0	0	0	0	0	0			1	1	0	0	0.177842	0.177842	0	0	0	0	0	0	0	0	0	0									Jeg har behandlet eller behandler med andet natur medicin	Have used or uses herbal remedies	Kalm	Calm - L-Tryptophane, Milk peptides, Vitamine B, L-Theanine
305	1	Øvrige Sjælland	Other Zealand	Lille hund < 10 kg	Small dog <10 kg	1	1	0	0	0	0	0	0	0	0	0	0	0	0			0	0	0	0	0	0	0	0	0	0	0	0	0	0	0	0	Mod bivirkninger af medicin mod cushings	Against side effects from medical treatment of Cushings	Ja, overbevisende og god effekt	Yes, very convincing and good effect	Andet sted, specificér	Other place, please specify	Hos dyre handler	Petshop	Jeg har ikke behandlet med andet naturmedicin	Have not used herbal remedies
306	1	Hovedstadsområdet	Greater Copenhagen	Stor hund 20-30 kg	Large dog 20-30 kg	0	0	0	0	0	0	0	0	0	0	0	0	0	0			1	1	0	0	0.215724	0.215724	0	0	0	0	0	0	0	0	0	0									Jeg har ikke behandlet med andet naturmedicin	Have not used herbal remedies
307	1	Midtjylland	Mid Jutland	Ekstra stor hund 30-40 kg	Extra large dog 30-40 kg	1	1	0	0	0	0	0	0	0	0	0	0	0	0			0	0	0	0	0.245947	0.245947	0	0	0	0	0	0	0	0	1	1			Muligvis, men der var ikke overbevisende effekt	Possible, but not convincing effect	Internettet	Internet			Jeg har ikke behandlet med andet naturmedicin	Have not used herbal remedies
308	1	Fyn	Funen	Medium hund 10-20 kg	Medium dog 10-20 kg	1	1	0	0	0	0	0	0	0	0	0	0	0	0			0	0	0	0	0.19045	0.19045	0	0	0	0	0	0	0	0	0	0			Muligvis, men der var ikke overbevisende effekt	Possible, but not convincing effect	Andet sted, specificér	Other place, please specify	en bekendt	An acquaintance	Jeg har ikke behandlet med andet naturmedicin	Have not used herbal remedies
309	1	Hovedstadsområdet	Greater Copenhagen	Lille hund < 10 kg	Small dog <10 kg	0	0	0	0	0	0	0	0	0	0	0	0	0	0			1	1	0	0	0	0	0	0	0	0	0	0	0	0	0	0									Jeg har ikke behandlet med andet naturmedicin	Have not used herbal remedies
310	1	Hovedstadsområdet	Greater Copenhagen	Stor hund 20-30 kg	Large dog 20-30 kg	0	0	0	0	0	0	0	0	0	0	0	0	0	0			1	1	0	0	0.213839	0.213839	0	0	0	0	0	0	0	0	0	0									Jeg har behandlet eller behandler med andet natur medicin	Have used or uses herbal remedies	Kalm	Calm - L-Tryptophane, Milk peptides, Vitamine B, L-Theanine
311	1	Øvrige Sjælland	Other Zealand	Ekstra stor hund 30-40 kg	Extra large dog 30-40 kg	0	0	0	0	0	0	0	0	0	0	0	0	0	0			1	1	0	0	0.237522	0.237522	0	0	0	0	0	0	0	0	0	0									Jeg har ikke behandlet med andet naturmedicin	Have not used herbal remedies
312	1	Øvrige Sjælland	Other Zealand	Stor hund 20-30 kg	Large dog 20-30 kg	1	1	0	0	0	0	0	0	0	0	0	0	0	0			0	0	0	0	0.194927	0.194927	0	0	0	0	0	0	0	0	0	0			Ja, der var nogen effekt	Yes, convincing with some effect	Andet sted, specificér	Other place, please specify	Hos en alternativ behandler.	Alternative therapist	Jeg har behandlet eller behandler med andet natur medicin	Have used or uses herbal remedies	Tbl med Glukosamin m.m., samt immunbooster urteblanding.	Glucosamine, herbs
313	1	Nordsjælland	Northern Jutland	Medium hund 10-20 kg	Medium dog 10-20 kg	1	1	0	0	0	0	0	0	0	0	0	0	0	0			0	0	0	0	1	1	0	0	0	0	0	0	0	0	0	0			Ja, der var nogen effekt	Yes, convincing with some effect	Internettet	Internet			Jeg har ikke behandlet med andet naturmedicin	Have not used herbal remedies
314	1	Hovedstadsområdet	Greater Copenhagen	Ekstra stor hund 30-40 kg	Extra large dog 30-40 kg	1	1	0	0	0	0	0	0	0	0	0	0	0	0			0	0	0	0	0.248834	0.248834	0	0	0	0	0	0	0	0	0	0			Ja, overbevisende og god effekt	Yes, very convincing and good effect	Internettet	Internet			Jeg har behandlet eller behandler med andet natur medicin	Have used or uses herbal remedies	Glucosamin, Flexadin	Glucosamine, Flexadin
315	1	Hovedstadsområdet	Greater Copenhagen	Stor hund 20-30 kg	Large dog 20-30 kg	0	0	0	0	0	0	0	0	0	0	0	0	0	0			1	1	0	0	0.215783	0.215783	0	0	0	0	0	0	0	0	0	0									Jeg har ikke behandlet med andet naturmedicin	Have not used herbal remedies
316	1	Nordsjælland	Northern Zealand	Lille hund < 10 kg	Small dog <10 kg	0	0	0	0	0	0	0	0	0	0	0	0	0	0			1	1	0	0	0	0	0	0	0	0	0	0	0	0	0	0									Jeg har ikke behandlet med andet naturmedicin	Have not used herbal remedies
317	1	Midtjylland	Mid Jutland	Lille hund < 10 kg	Small dog <10 kg	0	0	0	0	0	0	0	0	0	0	0	0	0	0			1	1	0	0	0	0	0	0	0	0	0	0	0	0	0	0									Jeg har ikke behandlet med andet naturmedicin	Have not used herbal remedies
318	1	Hovedstadsområdet	Greater Copenhagen	Medium hund 10-20 kg	Medium dog 10-20 kg	0	0	0	0	0	0	0	0	0	0	0	0	0	0			1	1	0	0	0.183144	0.183144	0	0	0	0	0	0	0	0	0	0									Jeg har behandlet eller behandler med andet natur medicin	Have used or uses herbal remedies	Marietidsel grundet forhøjet levertal	Milk thistle
319	1	Øvrige Sjælland	Other Zealand	Medium hund 10-20 kg	Medium dog 10-20 kg	0	0	0	0	0	0	0	0	0	0	0	0	0	0			1	1	0	0	0	0	0	0	0	0	0	0	0	0	0	0									Jeg har ikke behandlet med andet naturmedicin	Have not used herbal remedies
320	1	Øvrige Sjælland	Other Zealand	Gigant hund > 40 kg	Giant dog > 40 kg	0	0	0	0	0	0	0	0	0	0	0	0	0	0	Anibidiol Virbac	Anibidiol Virbac	0	0	0	0	0.222794	0.222794	0	0	0	0	0	0	0	0	0	0			Ja, overbevisende og god effekt	Yes, very convincing and good effect	Andet sted, specificér	Other place, please specify	Købt hos Virbac - er dyrlæge.	Virbac - I am a veterinarian	Jeg har ikke behandlet med andet naturmedicin	Have not used herbal remedies
321	1	Øvrige Sjælland	Other Zealand	Ekstra stor hund 30-40 kg	Extra large dog 30-40 kg	0	0	0	0	0	0	0	0	1	1	0	0	0	0			0	0	0	0	0.23711	0.23711	0	0	0	0	0	0	0	0	0	0			Muligvis, men der var ikke overbevisende effekt	Possible, but not convincing effect	Andet sted, specificér	Other place, please specify	Hos en lokal forhandler	Local retailer	Jeg har ikke behandlet med andet naturmedicin	Have not used herbal remedies
322	1	Øvrige Sjælland	Other Zealand	Medium hund 10-20 kg	Medium dog 10-20 kg	0	0	0	0	0	0	0	0	0	0	0	0	0	0			1	1	0	0	0	0	0	0	0	0	0	0	0	0	0	0									Jeg har ikke behandlet med andet naturmedicin	Have not used herbal remedies
323	1	Øvrige Sjælland	Other Zealand	Medium hund 10-20 kg	Medium dog 10-20 kg	1	1	0	0	0	0	0	0	1	1	0	0	0	0			0	0	0	0	1	1	0	0	0	0	0	0	0	0	0	0			Ja, der var nogen effekt	Yes, convincing with some effect	Internettet	Internet			Jeg har ikke behandlet med andet naturmedicin	Have not used herbal remedies
324	1	Hovedstadsområdet	Greater Copenhagen	Stor hund 20-30 kg	Large dog 20-30 kg	0	0	0	0	0	0	0	0	0	0	0	0	0	0			1	1	0	0	0.214192	0.214192	0	0	0	0	0	0	0	0	0	0									Jeg har behandlet eller behandler med andet natur medicin	Have used or uses herbal remedies	Homøopatiske midler	Homeopathy
325	1	Nordsjælland	Northern Jutland	Stor hund 20-30 kg	Large dog 20-30 kg	0	0	0	0	0	0	0	0	0	0	0	0	0	0			1	1	0	0	0.205002	0.205002	0	0	0	0	0	0	0	0	0	0									Jeg har ikke behandlet med andet naturmedicin	Have not used herbal remedies
326	1	Fyn	Funen	Ekstra stor hund 30-40 kg	Extra large dog 30-40 kg	1	1	0	0	0	0	0	0	0	0	0	0	0	0			0	0	0	0	0.251839	0.251839	0	0	0	0	0	0	0	0	0	0	Dårlige nyrer	Kidney disease	Muligvis, men der var ikke overbevisende effekt	Possible, but not convincing effect	Andet sted, specificér	Other place, please specify	Hos en dyrlæge	Veterinarian	Jeg har ikke behandlet med andet naturmedicin	Have not used herbal remedies
327	1	Øvrige Sjælland	Other Zealand	Lille hund < 10 kg	Small dog <10 kg	1	1	0	0	0	0	0	0	0	0	0	0	0	0			0	0	0	0	0	0	0	0	0	0	0	0	0	0	0	0	Pludselig hævelse i hovedet, særligt omkring munden	Sudden swelling in of the head, especially around the mouth	Ja, overbevisende og god effekt	Yes, very convincing and good effect	Internettet	Internet			Jeg har ikke behandlet med andet naturmedicin	Have not used herbal remedies
328	1	Sønderjylland	Southern Jutland	Ekstra stor hund 30-40 kg	Extra large dog 30-40 kg	0	0	0	0	0	0	0	0	0	0	0	0	0	0			1	1	0	0	0.2344	0.2344	0	0	0	0	0	0	0	0	0	0									Jeg har ikke behandlet med andet naturmedicin	Have not used herbal remedies
329	1	Øvrige Sjælland	Other Zealand	Ekstra stor hund 30-40 kg	Extra large dog 30-40 kg	0	0	0	0	0	0	0	0	0	0	0	0	0	0			1	1	0	0	0.237581	0.237581	0	0	0	0	0	0	0	0	0	0									Jeg har ikke behandlet med andet naturmedicin	Have not used herbal remedies
330	1	Fyn	Funen	Medium hund 10-20 kg	Medium dog 10-20 kg	0	0	0	0	0	0	0	0	0	0	0	0	0	0			1	1	0	0	0.189507	0.189507	0	0	0	0	0	0	0	0	0	0									Jeg har behandlet eller behandler med andet natur medicin	Have used or uses herbal remedies	Urte-b vitaminer og fiskeolie.	Herbs, vitamine B, fish oil
331	1	Midtjylland	Mid Jutland	Stor hund 20-30 kg	Large dog 20-30 kg	1	1	0	0	0	0	0	0	0	0	0	0	0	0			0	0	0	0	0.208595	0.208595	0	0	0	0	0	0	0	0	0	0	Angst	Anxiety	Ja, overbevisende og god effekt	Yes, very convincing and good effect	Internettet	Internet			Jeg har ikke behandlet med andet naturmedicin	Have not used herbal remedies
332	1	Hovedstadsområdet	Greater Copenhagen	Lille hund < 10 kg	Small dog <10 kg	0	0	0	0	0	0	0	0	0	0	0	0	0	0			1	1	0	0	0	0	0	0	0	0	1	1	0	0	0	0									Jeg har ikke behandlet med andet naturmedicin	Have not used herbal remedies
333	1	Nordsjælland	Northern Zealand	Lille hund < 10 kg	Small dog <10 kg	0	0	0	0	0	0	0	0	0	0	0	0	0	0			1	1	0	0	0	0	0	0	0	0	0	0	0	0	0	0									Jeg har behandlet eller behandler med andet natur medicin	Have used or uses herbal remedies	Natur medicin for knogler og led	Natural medicine for bones and joints
334	1	Øvrige Sjælland	Other Zealand	Medium hund 10-20 kg	Medium dog 10-20 kg	1	1	0	0	0	0	0	0	0	0	0	0	0	0			0	0	0	0	1	1	0	0	0	0	0	0	1	1	0	0			Ja, der var nogen effekt	Yes, convincing with some effect	Internettet	Internet			Jeg har ikke behandlet med andet naturmedicin	Have not used herbal remedies
335	1	Sønderjylland	Southern Jutland	Medium hund 10-20 kg	Medium dog 10-20 kg	0	0	0	0	0	0	0	0	0	0	0	0	0	0			1	1	0	0	0	0	0	0	0	0	0	0	0	0	0	0									Jeg har behandlet eller behandler med andet natur medicin	Have used or uses herbal remedies	Kalm, mod nytårsangst.	Calm - L-Tryptophane, Milk peptides, Vitamine B, L-Theanine
336	1	Nordsjælland	Northern Jutland	Medium hund 10-20 kg	Medium dog 10-20 kg	1	1	0	0	0	0	0	0	0	0	0	0	0	0			0	0	0	0	1	1	0	0	0	0	0	0	0	0	0	0	Gigt	Arthosis	Ja, overbevisende og god effekt	Yes, very convincing and good effect	Internettet	Internet			Jeg har ikke behandlet med andet naturmedicin	Have not used herbal remedies
337	1	Fyn	Funen	Stor hund 20-30 kg	Large dog 20-30 kg	0	0	0	0	0	0	0	0	0	0	0	0	0	0			1	1	0	0	0.220025	0.220025	0	0	0	0	0	0	0	0	0	0									Jeg har ikke behandlet med andet naturmedicin	Have not used herbal remedies
338	1	Fyn	Funen	Lille hund < 10 kg	Small dog <10 kg	1	1	0	0	0	0	0	0	0	0	0	0	0	0			0	0	0	0	1	1	0	0	0	0	0	0	0	0	0	0			Nej, ingen effekt	No, no effect	Internettet	Internet			Jeg har ikke behandlet med andet naturmedicin	Have not used herbal remedies
339	1	Øerne	Islands	Ekstra stor hund 30-40 kg	Extra large dog 30-40 kg	0	0	0	0	0	0	0	0	0	0	0	0	0	0			1	1	0	0	0.247891	0.247891	0	0	0	0	0	0	0	0	0	0									Jeg har ikke behandlet med andet naturmedicin	Have not used herbal remedies
340	1	Hovedstadsområdet	Greater Copenhagen	Ekstra stor hund 30-40 kg	Extra large dog 30-40 kg	0	0	0	0	0	0	0	0	0	0	0	0	0	0			1	1	0	0	0.248657	0.248657	0	0	0	0	0	0	0	0	0	0									Jeg har behandlet eller behandler med andet natur medicin	Have used or uses herbal remedies	Husker ikke navn men pulver mod gigt	Can not remember
341	1	Sønderjylland	Southern Jutland	Lille hund < 10 kg	Small dog <10 kg	0	0	0	0	0	0	0	0	0	0	0	0	0	0			1	1	0	0	0	0	0	0	0	0	0	0	0	0	0	0									Jeg har behandlet eller behandler med andet natur medicin	Have used or uses herbal remedies	Zylkene	Zylkene - alfa-casozepin
342	1	Sønderjylland	Southern Jutland	Stor hund 20-30 kg	Large dog 20-30 kg	0	0	0	0	0	0	0	0	0	0	0	0	0	0			1	1	0	0	0.191746	0.191746	0	0	0	0	0	0	0	0	0	0									Jeg har behandlet eller behandler med andet natur medicin	Have used or uses herbal remedies	Via kinesiologi temmelig mange naturprodukter	Natural remedies
343	1	Øerne	Islands	Lille hund < 10 kg	Small dog <10 kg	1	1	0	0	0	0	0	0	0	0	0	0	0	0			0	0	0	0	0	0	0	0	0	0	0	0	0	0	0	0			Ja, overbevisende og god effekt	Yes, very convincing and good effect	Internettet	Internet			Jeg har ikke behandlet med andet naturmedicin	Have not used herbal remedies
344	1	Midtjylland	Mid Jutland	Stor hund 20-30 kg	Large dog 20-30 kg	0	0	0	0	0	0	0	0	0	0	0	0	0	0			1	1	0	0	0.208654	0.208654	0	0	0	0	0	0	0	0	0	0									Jeg har ikke behandlet med andet naturmedicin	Have not used herbal remedies
345	1	Hovedstadsområdet	Greater Copenhagen	Lille hund < 10 kg	Small dog <10 kg	0	0	0	0	0	0	0	0	0	0	0	0	0	0			1	1	0	0	0	0	0	0	0	0	0	0	0	0	0	0									Jeg har ikke behandlet med andet naturmedicin	Have not used herbal remedies
346	1	Øvrige Sjælland	Other Zealand	Stor hund 20-30 kg	Large dog 20-30 kg	0	0	0	0	0	0	0	0	0	0	0	0	0	0			1	1	0	0	0.195988	0.195988	0	0	0	0	0	0	0	0	0	0									Jeg har behandlet eller behandler med andet natur medicin	Have used or uses herbal remedies	Flea Guard ( flea & tick replelant) lus, lopper og flåter	Flea Guard
347	1	Midtjylland	Mid Jutland	Stor hund 20-30 kg	Large dog 20-30 kg	0	0	0	0	0	0	0	0	0	0	0	0	0	0			1	1	0	0	0.208713	0.208713	0	0	0	0	0	0	0	0	0	0									Jeg har ikke behandlet med andet naturmedicin	Have not used herbal remedies
348	1	Øvrige Sjælland	Other Zealand	Stor hund 20-30 kg	Large dog 20-30 kg	0	0	0	0	0	0	0	0	0	0	0	0	0	0			1	1	0	0	0.197578	0.197578	0	0	0	0	0	0	0	0	0	0									Jeg har ikke behandlet med andet naturmedicin	Have not used herbal remedies
349	1	Øerne	Islands	Gigant hund > 40 kg	Giant dog > 40 kg	0	0	0	0	0	0	0	0	0	0	0	0	0	0			1	1	0	0	0.229098	0.229098	0	0	0	0	0	0	0	0	0	0									Jeg har ikke behandlet med andet naturmedicin	Have not used herbal remedies
350	1	Hovedstadsområdet	Greater Copenhagen	Stor hund 20-30 kg	Large dog 20-30 kg	0	0	0	0	0	0	0	0	0	0	0	0	0	0			1	1	0	0	0.215842	0.215842	0	0	0	0	0	0	0	0	0	0									Jeg har ikke behandlet med andet naturmedicin	Have not used herbal remedies
351	1	Midtjylland	Mid Jutland	Stor hund 20-30 kg	Large dog 20-30 kg	0	0	0	0	0	0	0	0	0	0	0	0	0	0			1	1	0	0	0.208772	0.208772	0	0	0	0	0	0	0	0	0	0									Jeg har ikke behandlet med andet naturmedicin	Have not used herbal remedies
352	1	Øvrige Sjælland	Other Zealand	Stor hund 20-30 kg	Large dog 20-30 kg	1	1	0	0	0	0	0	0	0	0	0	0	0	0			0	0	0	0	0.196047	0.196047	0	0	0	0	0	0	0	0	0	0	Angst	Anxiety	Ja, der var nogen effekt	Yes, convincing with some effect	Andet sted, specificér	Other place, please specify	Hundetræner	Dog trainer	Jeg har behandlet eller behandler med andet natur medicin	Have used or uses herbal remedies	Div kosttilskud	Different supplements
353	1	Øvrige Sjælland	Other Zealand	Ekstra stor hund 30-40 kg	Extra large dog 30-40 kg	0	0	0	0	0	0	0	0	0	0	0	0	0	0			1	1	0	0	0.236992	0.236992	0	0	0	0	0	0	0	0	0	0									Jeg har behandlet eller behandler med andet natur medicin	Have used or uses herbal remedies	Alovea, glucosamin	Aleo Vera, glucosamine
354	1	Midtjylland	Mid Jutland	Stor hund 20-30 kg	Large dog 20-30 kg	1	1	0	0	0	0	0	0	0	0	0	0	0	0			0	0	0	0	0.208831	0.208831	0	0	0	0	0	0	0	0	0	0			Ja, overbevisende og god effekt	Yes, very convincing and good effect	Internettet	Internet			Jeg har ikke behandlet med andet naturmedicin	Have not used herbal remedies
355	1	Nordsjælland	Northern Zealand	Medium hund 10-20 kg	Medium dog 10-20 kg	0	0	0	0	0	0	0	0	0	0	0	0	0	0			1	1	0	0	0	0	0	0	0	0	1	1	0	0	0	0									Jeg har ikke behandlet med andet naturmedicin	Have not used herbal remedies
356	1	Nordsjælland	Northern Zealand	Ekstra stor hund 30-40 kg	Extra large dog 30-40 kg	1	1	0	0	0	0	0	0	0	0	0	0	0	0			0	0	0	0	0.23982	0.23982	0	0	0	0	0	0	0	0	0	0			Nej, ingen effekt	No, no effect	Internettet	Internet			Jeg har behandlet eller behandler med andet natur medicin	Have used or uses herbal remedies	Urteblandinger	Herbs
357	1	Øvrige Sjælland	Other Zealand	Gigant hund > 40 kg	Giant dog > 40 kg	0	0	0	0	0	0	0	0	0	0	0	0	0	0			1	1	0	0	0.223206	0.223206	0	0	0	0	0	0	0	0	0	0									Jeg har ikke behandlet med andet naturmedicin	Have not used herbal remedies
358	1	Nordsjælland	Northern Jutland	Gigant hund > 40 kg	Giant dog > 40 kg	1	1	0	0	0	0	0	0	0	0	1	1	0	0			0	0	0	0	0.226152	0.226152	0	0	0	0	0	0	0	0	0	0			Ja, overbevisende og god effekt	Yes, very convincing and good effect	Andet sted, specificér	Other place, please specify	Er selv forhandler af CBD produkter	I am a retailer	Jeg har ikke behandlet med andet naturmedicin	Have not used herbal remedies
359	1	Øvrige Sjælland	Other Zealand	Medium hund 10-20 kg	Medium dog 10-20 kg	1	1	0	0	0	0	0	0	0	0	0	0	0	0			0	0	0	0	1	1	0	0	0	0	0	0	0	0	0	0			Ja, overbevisende og god effekt	Yes, very convincing and good effect	Andet sted, specificér	Other place, please specify	Via en forhandler af cbd til dyr		Jeg har ikke behandlet med andet naturmedicin	Have not used herbal remedies
360	1	Midtjylland	Mid Jutland	Ekstra stor hund 30-40 kg	Extra large dog 30-40 kg	0	0	0	0	0	0	0	0	0	0	0	0	0	0			1	1	0	0	0.244239	0.244239	0	0	0	0	0	0	0	0	0	0									Jeg har behandlet eller behandler med andet natur medicin	Have used or uses herbal remedies	Urtepencil	Herbal penicillin
361	1	Øvrige Sjælland	Other Zealand	Medium hund 10-20 kg	Medium dog 10-20 kg	0	0	0	0	0	0	0	0	0	0	0	0	0	0			1	1	0	0	0	0	0	0	0	0	0	0	0	0	0	0									Jeg har ikke behandlet med andet naturmedicin	Have not used herbal remedies
362	1	Nordsjælland	Northern Zealand	Lille hund < 10 kg	Small dog <10 kg	0	0	0	0	0	0	0	0	0	0	0	0	0	0			1	1	0	0	0	0	0	0	0	0	0	0	0	0	0	0									Jeg har ikke behandlet med andet naturmedicin	Have not used herbal remedies
363	1	Nordsjælland	Northern Zealand	Lille hund < 10 kg	Small dog <10 kg	0	0	0	0	0	0	0	0	0	0	0	0	0	0			1	1	0	0	0	0	0	0	0	0	0	0	0	0	0	0									Jeg har ikke behandlet med andet naturmedicin	Have not used herbal remedies
364	1	Sønderjylland	Southern Jutland	Lille hund < 10 kg	Small dog <10 kg	0	0	0	0	0	0	0	0	0	0	0	0	0	0			1	1	0	0	0	0	0	0	0	0	0	0	0	0	0	0									Jeg har ikke behandlet med andet naturmedicin	Have not used herbal remedies
365	1	Hovedstadsområdet	Greater Copenhagen	Lille hund < 10 kg	Small dog <10 kg	1	1	0	0	1	1	0	0	0	0	0	0	0	0			0	0	0	0	1	1	0	0	0	0	0	0	0	0	0	0			Ja, overbevisende og god effekt	Yes, very convincing and good effect	Internettet	Internet			Jeg har behandlet eller behandler med andet natur medicin	Have used or uses herbal remedies	Hajbrusk	Shark chondroid
366	1	Midtjylland	Mid Jutland	Gigant hund > 40 kg	Giant dog > 40 kg	0	0	0	0	0	0	0	0	0	0	0	0	0	0			1	1	0	0	0.227507	0.227507	0	0	0	0	0	0	0	0	0	0									Jeg har behandlet eller behandler med andet natur medicin	Have used or uses herbal remedies	Combicare tilskud	Combicare
367	1	Øvrige Sjælland	Other Zealand	Ekstra stor hund 30-40 kg	Extra large dog 30-40 kg	0	0	0	0	0	0	0	0	0	0	0	0	0	0			1	1	0	0	0.23764	0.23764	0	0	0	0	0	0	0	0	0	0									Jeg har ikke behandlet med andet naturmedicin	Have not used herbal remedies
368	1	Øvrige Sjælland	Other Zealand	Stor hund 20-30 kg	Large dog 20-30 kg	0	0	0	0	1	1	0	0	0	0	0	0	0	0			0	0	0	0	0.197637	0.197637	0	0	0	0	0	0	0	0	0	0	Sår	Ulcer	Ja, overbevisende og god effekt	Yes, very convincing and good effect	Internettet	Internet			Jeg har ikke behandlet med andet naturmedicin	Have not used herbal remedies
369	1	Øvrige Sjælland	Other Zealand	Ekstra stor hund 30-40 kg	Extra large dog 30-40 kg	0	0	0	0	0	0	0	0	0	0	0	0	0	0			1	1	1	1	0.237699	0.237699	0	0	0	0	0	0	0	0	0	0									Jeg har ikke behandlet med andet naturmedicin	Have not used herbal remedies
370	1	Midtjylland	Mid Jutland	Stor hund 20-30 kg	Large dog 20-30 kg	1	1	0	0	0	0	0	0	0	0	0	0	0	0			0	0	0	0	0.207888	0.207888	0	0	0	0	0	0	0	0	1	1			Muligvis, men der var ikke overbevisende effekt	Possible, but not convincing effect	Internettet	Internet			Jeg har behandlet eller behandler med andet natur medicin	Have used or uses herbal remedies	amerikanske urter fra holistisk dyrlæge	Herbs
371	1	Hovedstadsområdet	Greater Copenhagen	Medium hund 10-20 kg	Medium dog 10-20 kg	1	1	0	0	0	0	0	0	0	0	0	0	0	0			0	0	0	0	0.185383	0.185383	0	0	0	0	0	0	0	0	0	0			Ja, der var nogen effekt	Yes, convincing with some effect	Internettet	Internet			Jeg har ikke behandlet med andet naturmedicin	Have not used herbal remedies
372	1	Midtjylland	Mid Jutland	Lille hund < 10 kg	Small dog <10 kg	0	0	0	0	0	0	0	0	0	0	0	0	0	0			1	1	0	0	0	0	0	0	0	0	0	0	0	0	0	0									Jeg har ikke behandlet med andet naturmedicin	Have not used herbal remedies
373	1	Fyn	Funen	Stor hund 20-30 kg	Large dog 20-30 kg	0	0	0	0	0	0	0	0	0	0	0	0	0	0			1	1	0	0	0.220084	0.220084	0	0	0	0	0	0	0	0	0	0									Jeg har ikke behandlet med andet naturmedicin	Have not used herbal remedies
374	1	Fyn	Funen	Gigant hund > 40 kg	Giant dog > 40 kg	0	0	0	0	0	0	0	0	0	0	0	0	0	0			1	1	0	0	0.231395	0.231395	0	0	0	0	0	0	0	0	0	0									Jeg har behandlet eller behandler med andet natur medicin	Have used or uses herbal remedies	Planteolier	Oils
375	1	Øvrige Sjælland	Other Zealand	Ekstra stor hund 30-40 kg	Extra large dog 30-40 kg	1	1	0	0	0	0	0	0	0	0	0	0	0	0			0	0	0	0	0.237758	0.237758	0	0	0	0	0	0	1	1	0	0			Nej, ingen effekt	No, no effect	Internettet	Internet			Jeg har ikke behandlet med andet naturmedicin	Have not used herbal remedies
376	1	Hovedstadsområdet	Greater Copenhagen	Lille hund < 10 kg	Small dog <10 kg	0	0	0	0	0	0	0	0	0	0	0	0	0	0			1	1	0	0	0	0	0	0	0	0	0	0	0	0	0	0									Jeg har ikke behandlet med andet naturmedicin	Have not used herbal remedies
377	1	Nordsjælland	Northern Zealand	Stor hund 20-30 kg	Large dog 20-30 kg	0	0	0	0	0	0	0	0	0	0	0	0	0	0			1	1	0	0	0.201054	0.201054	0	0	0	0	0	0	0	0	0	0									Jeg har behandlet eller behandler med andet natur medicin	Have used or uses herbal remedies	Kalm og lavendel	Calm - L-Tryptophane, Milk peptides, Vitamine B, L-Theanine
378	1	Nordsjælland	Northern Jutland	Lille hund < 10 kg	Small dog <10 kg	0	0	0	0	0	0	0	0	0	0	0	0	0	0			1	1	0	0	0	0	0	0	0	0	0	0	0	0	0	0									Jeg har ikke behandlet med andet naturmedicin	Have not used herbal remedies
379	1	Midtjylland	Mid Jutland	Ekstra stor hund 30-40 kg	Extra large dog 30-40 kg	1	1	0	0	0	0	0	0	0	0	0	0	0	0			0	0	0	0	0.246006	0.246006	0	0	0	0	0	0	0	0	0	0	Åndedræt/ iltoptagelse	Respiration/oxygen uptake	Ja, overbevisende og god effekt	Yes, very convincing and good effect	Helsekost	Herbalist			Jeg har ikke behandlet med andet naturmedicin	Have not used herbal remedies
380	1	Midtjylland	Mid Jutland	Medium hund 10-20 kg	Medium dog 10-20 kg	0	0	0	0	0	0	0	0	0	0	0	0	0	0			1	1	1	1	0.179197	0.179197	0	0	0	0	0	0	0	0	0	0									Jeg har ikke behandlet med andet naturmedicin	Have not used herbal remedies
381	1	Hovedstadsområdet	Greater Copenhagen	Medium hund 10-20 kg	Medium dog 10-20 kg	0	0	0	0	0	0	0	0	0	0	0	0	0	0			1	1	0	0	0.185442	0.185442	0	0	0	0	0	0	0	0	0	0									Jeg har ikke behandlet med andet naturmedicin	Have not used herbal remedies
382	1	Hovedstadsområdet	Greater Copenhagen	Medium hund 10-20 kg	Medium dog 10-20 kg	0	0	0	0	0	0	0	0	0	0	0	0	0	0			1	1	0	0	0.185501	0.185501	0	0	0	0	0	0	0	0	0	0									Jeg har ikke behandlet med andet naturmedicin	Have not used herbal remedies
383	1	Hovedstadsområdet	Greater Copenhagen	Ekstra stor hund 30-40 kg	Extra large dog 30-40 kg	0	0	0	0	0	0	0	0	0	0	0	0	0	0			1	1	0	0	0.249659	0.249659	0	0	0	0	0	0	0	0	0	0									Jeg har ikke behandlet med andet naturmedicin	Have not used herbal remedies
384	1	Midtjylland	Mid Jutland	Medium hund 10-20 kg	Medium dog 10-20 kg	1	1	0	0	0	0	0	0	0	0	0	0	0	0			0	0	0	0	0.179256	0.179256	0	0	0	0	0	0	1	1	0	0			Ja, overbevisende og god effekt	Yes, very convincing and good effect	Internettet	Internet			Jeg har ikke behandlet med andet naturmedicin	Have not used herbal remedies
385	1	Hovedstadsområdet	Greater Copenhagen	Medium hund 10-20 kg	Medium dog 10-20 kg	0	0	0	0	0	0	0	0	0	0	0	0	0	0			1	1	0	0	0.183557	0.183557	0	0	0	0	0	0	0	0	0	0									Jeg har behandlet eller behandler med andet natur medicin	Have used or uses herbal remedies	iMune fra Vita Petz og urtemedicin med afstressende effekt	Imune
386	1	Nordsjælland	Northern Zealand	Lille hund < 10 kg	Small dog <10 kg	0	0	0	0	0	0	0	0	0	0	0	0	0	0			1	1	0	0	0	0	0	0	0	0	0	0	0	0	0	0									Jeg har ikke behandlet med andet naturmedicin	Have not used herbal remedies
387	1	Øerne	Islands	Ekstra stor hund 30-40 kg	Extra large dog 30-40 kg	1	1	0	0	0	0	0	0	0	0	0	0	0	0			0	0	0	0	0.24795	0.24795	0	0	0	0	0	0	1	1	0	0			Muligvis, men der var ikke overbevisende effekt	Possible, but not convincing effect	Internettet	Internet			Jeg har ikke behandlet med andet naturmedicin	Have not used herbal remedies
388	1	Nordsjælland	Northern Zealand	Stor hund 20-30 kg	Large dog 20-30 kg	0	0	0	0	0	0	0	0	0	0	0	0	0	0			1	1	0	0	0.202527	0.202527	0	0	0	0	0	0	0	0	0	0									Jeg har ikke behandlet med andet naturmedicin	Have not used herbal remedies
389	1	Sønderjylland	Southern Jutland	Lille hund < 10 kg	Small dog <10 kg	0	0	0	0	0	0	0	0	0	0	0	0	0	0			1	1	0	0	0	0	0	0	0	0	0	0	0	0	0	0									Jeg har ikke behandlet med andet naturmedicin	Have not used herbal remedies
390	1	Midtjylland	Mid Jutland	Stor hund 20-30 kg	Large dog 20-30 kg	0	0	0	0	0	0	0	0	0	0	0	0	0	0			1	1	0	0	0.20889	0.20889	0	0	0	0	0	0	0	0	0	0									Jeg har ikke behandlet med andet naturmedicin	Have not used herbal remedies
391	1	Øvrige Sjælland	Other Zealand	Ekstra stor hund 30-40 kg	Extra large dog 30-40 kg	0	0	0	0	0	0	0	0	0	0	0	0	0	0			1	1	0	0	0.23546	0.23546	0	0	0	0	0	0	0	0	0	0									Jeg har behandlet eller behandler med andet natur medicin	Have used or uses herbal remedies	søalger	See algae
392	1	Øvrige Sjælland	Other Zealand	Stor hund 20-30 kg	Large dog 20-30 kg	0	0	0	0	0	0	0	0	0	0	0	0	0	0			1	1	0	0	0.197696	0.197696	0	0	0	0	0	0	0	0	0	0									Jeg har ikke behandlet med andet naturmedicin	Have not used herbal remedies
393	1	Øvrige Sjælland	Other Zealand	Ekstra stor hund 30-40 kg	Extra large dog 30-40 kg	0	0	0	0	0	0	0	0	0	0	0	0	0	0			1	1	0	0	0.237817	0.237817	0	0	0	0	0	0	0	0	0	0									Jeg har ikke behandlet med andet naturmedicin	Have not used herbal remedies
394	1	Midtjylland	Mid Jutland	Stor hund 20-30 kg	Large dog 20-30 kg	0	0	1	1	0	0	0	0	0	0	0	0	0	0			0	0	1	1	0.208949	0.208949	0	0	0	0	0	0	0	0	0	0			Ja, der var nogen effekt	Yes, convincing with some effect	Internettet	Internet			Jeg har ikke behandlet med andet naturmedicin	Have not used herbal remedies
395	1	Hovedstadsområdet	Greater Copenhagen	Medium hund 10-20 kg	Medium dog 10-20 kg	0	0	0	0	0	0	0	0	0	0	0	0	0	0			1	1	0	0	0.18556	0.18556	0	0	0	0	0	0	0	0	0	0									Jeg har ikke behandlet med andet naturmedicin	Have not used herbal remedies
396	1	Hovedstadsområdet	Greater Copenhagen	Stor hund 20-30 kg	Large dog 20-30 kg	0	0	0	0	0	0	0	0	0	0	0	0	0	0			1	1	0	0	0.214428	0.214428	0	0	0	0	0	0	0	0	0	0									Jeg har behandlet eller behandler med andet natur medicin	Have used or uses herbal remedies	Gluxosamin/msm, fiskeolie	Glucosamine, msm, fish oil
397	1	Midtjylland	Mid Jutland	Gigant hund > 40 kg	Giant dog > 40 kg	1	1	0	0	0	0	0	0	0	0	0	0	0	0			0	0	0	0	0.227743	0.227743	0	0	0	0	0	0	0	0	0	0			Ja, der var nogen effekt	Yes, convincing with some effect	Internettet	Internet			Jeg har ikke behandlet med andet naturmedicin	Have not used herbal remedies
398	1	Fyn	Funen	Medium hund 10-20 kg	Medium dog 10-20 kg	0	0	0	0	0	0	0	0	0	0	0	0	0	0			1	1	0	0	0.190685	0.190685	0	0	0	0	0	0	0	0	0	0									Jeg har ikke behandlet med andet naturmedicin	Have not used herbal remedies
399	1	Nordsjælland	Northern Zealand	Gigant hund > 40 kg	Giant dog > 40 kg	1	1	0	0	0	0	0	0	0	0	0	0	0	0			0	0	1	1	0.22515	0.22515	0	0	0	0	0	0	0	0	0	0	dårlige nyretal	Kidney disease	Ja, der var nogen effekt	Yes, convincing with some effect	Andet sted, specificér	Other place, please specify	ønsker ikke at oplyse	I don't feel comfortable answering the question	Jeg har behandlet eller behandler med andet natur medicin	Have used or uses herbal remedies	golden paste, elmebark, div. fra vitapetz.dk, omega 3, coq10	Golden Paste, Ulmus Rubra, vitamine, omega 3 coq10
400	1	Nordsjælland	Northern Zealand	Stor hund 20-30 kg	Large dog 20-30 kg	0	0	0	0	0	0	0	0	0	0	0	0	0	0			1	1	0	0	0.201526	0.201526	0	0	0	0	0	0	0	0	0	0									Jeg har behandlet eller behandler med andet natur medicin	Have used or uses herbal remedies	D-mannose pulver	D.mannose
401	1	Hovedstadsområdet	Greater Copenhagen	Lille hund < 10 kg	Small dog <10 kg	0	0	0	0	0	0	0	0	0	0	0	0	0	0			1	1	0	0	0	0	0	0	0	0	0	0	0	0	0	0									Jeg har ikke behandlet med andet naturmedicin	Have not used herbal remedies
402	1	Nordsjælland	Northern Jutland	Medium hund 10-20 kg	Medium dog 10-20 kg	0	0	0	0	0	0	0	0	0	0	0	0	0	0			1	1	0	0	0	0	0	0	0	0	0	0	0	0	0	0									Jeg har behandlet eller behandler med andet natur medicin	Have used or uses herbal remedies	urter TCM	Herbs
403	1	Sønderjylland	Southern Jutland	Lille hund < 10 kg	Small dog <10 kg	0	0	0	0	0	0	0	0	0	0	0	0	0	0			1	1	0	0	0	0	0	0	0	0	0	0	0	0	0	0									Jeg har ikke behandlet med andet naturmedicin	Have not used herbal remedies
404	1	Nordsjælland	Northern Jutland	Gigant hund > 40 kg	Giant dog > 40 kg	0	0	0	0	0	0	0	0	0	0	0	0	0	0			1	1	0	0	0.226388	0.226388	0	0	0	0	0	0	0	0	0	0									Jeg har ikke behandlet med andet naturmedicin	Have not used herbal remedies
405	1	Øvrige Sjælland	Other Zealand	Stor hund 20-30 kg	Large dog 20-30 kg	0	0	0	0	0	0	0	0	0	0	0	0	0	0			1	1	0	0	0.196165	0.196165	0	0	0	0	0	0	0	0	0	0									Jeg har behandlet eller behandler med andet natur medicin	Have used or uses herbal remedies	Canevit, zink og a vitamin	Canevit, zinc, vitamine A
406	1	Midtjylland	Mid Jutland	Stor hund 20-30 kg	Large dog 20-30 kg	0	0	0	0	0	0	0	0	0	0	0	0	0	0			1	1	0	0	0.209008	0.209008	0	0	0	0	0	0	0	0	0	0									Jeg har ikke behandlet med andet naturmedicin	Have not used herbal remedies
407	1	Øvrige Sjælland	Other Zealand	Stor hund 20-30 kg	Large dog 20-30 kg	0	0	0	0	0	0	0	0	0	0	0	0	0	0	Hash Røg... 1 Lunge... til nytårsaften.. så slappet Min gamle dreng a resten a aften.. da han var super bange uden...	Hash smoke... 1 lung…. For New Years… then my old buddy relaxed all night. He was very scared prior.	0	0	0	0	0.197755	0.197755	0	0	0	0	0	0	0	0	0	0			Ja, overbevisende og god effekt	Yes, very convincing and good effect	Marked	At a marked			Jeg har ikke behandlet med andet naturmedicin	Have not used herbal remedies
408	1	Øvrige Sjælland	Other Zealand	Gigant hund > 40 kg	Giant dog > 40 kg	0	0	0	0	0	0	0	0	0	0	0	0	0	0			1	1	0	0	0.221792	0.221792	0	0	0	0	0	0	0	0	0	0									Jeg har behandlet eller behandler med andet natur medicin	Have used or uses herbal remedies	Urtegærsdråber - Bio Strath	Herbal yeast
409	1	Sønderjylland	Southern Jutland	Medium hund 10-20 kg	Medium dog 10-20 kg	1	1	0	0	0	0	0	0	0	0	0	0	0	0			0	0	0	0	0	0	0	0	0	0	0	0	1	1	0	0			Ja, overbevisende og god effekt	Yes, very convincing and good effect	Internettet	Internet			Jeg har ikke behandlet med andet naturmedicin	Have not used herbal remedies
410	1	Midtjylland	Mid Jutland	Medium hund 10-20 kg	Medium dog 10-20 kg	0	0	0	0	0	0	0	0	0	0	0	0	0	0			1	1	0	0	0.179315	0.179315	0	0	0	0	0	0	0	0	0	0									Jeg har ikke behandlet med andet naturmedicin	Have not used herbal remedies
411	1	Midtjylland	Mid Jutland	Stor hund 20-30 kg	Large dog 20-30 kg	0	0	0	0	0	0	0	0	0	0	0	0	0	0			1	1	0	0	0.206946	0.206946	0	0	0	0	0	0	0	0	0	0									Jeg har behandlet eller behandler med andet natur medicin	Have used or uses herbal remedies	Hindbærblade piller	Raspberry
412	1	Hovedstadsområdet	Greater Copenhagen	Ekstra stor hund 30-40 kg	Extra large dog 30-40 kg	0	0	0	0	0	0	0	0	0	0	0	0	0	0			1	1	0	0	0.249718	0.249718	0	0	0	0	0	0	0	0	0	0									Jeg har ikke behandlet med andet naturmedicin	Have not used herbal remedies
413	1	Øvrige Sjælland	Other Zealand	Gigant hund > 40 kg	Giant dog > 40 kg	0	0	0	0	0	0	0	0	0	0	0	0	0	0			1	1	0	0	0.223265	0.223265	0	0	0	0	0	0	0	0	0	0									Jeg har ikke behandlet med andet naturmedicin	Have not used herbal remedies
414	1	Midtjylland	Mid Jutland	Medium hund 10-20 kg	Medium dog 10-20 kg	0	0	0	0	0	0	0	0	0	0	0	0	0	0			1	1	0	0	0.179374	0.179374	0	0	0	0	0	0	0	0	0	0									Jeg har ikke behandlet med andet naturmedicin	Have not used herbal remedies
415	1	Hovedstadsområdet	Greater Copenhagen	Ekstra stor hund 30-40 kg	Extra large dog 30-40 kg	0	0	0	0	0	0	0	0	0	0	0	0	0	0			1	1	0	0	0.249777	0.249777	0	0	0	0	0	0	0	0	0	0									Jeg har ikke behandlet med andet naturmedicin	Have not used herbal remedies
416	1	Nordsjælland	Northern Zealand	Ekstra stor hund 30-40 kg	Extra large dog 30-40 kg	0	0	0	0	0	0	0	0	0	0	0	0	0	0			1	1	0	0	0.24035	0.24035	0	0	0	0	0	0	0	0	0	0									Jeg har ikke behandlet med andet naturmedicin	Have not used herbal remedies
417	1	Fyn	Funen	Lille hund < 10 kg	Small dog <10 kg	0	0	0	0	0	0	0	0	0	0	0	0	0	0			1	1	0	0	0	0	0	0	0	0	0	0	0	0	0	0									Jeg har ikke behandlet med andet naturmedicin	Have not used herbal remedies
418	1	Nordsjælland	Northern Jutland	Stor hund 20-30 kg	Large dog 20-30 kg	1	1	0	0	0	0	0	0	0	0	0	0	0	0			0	0	0	0	0.204825	0.204825	0	0	0	0	0	0	0	0	0	0	Ører og Hudproblemer	Ear- and skin problems	Ja, der var nogen effekt	Yes, convincing with some effect	Andet sted, specificér	Other place, please specify	Ved forhandler i Dk.	Retailer	Jeg har ikke behandlet med andet naturmedicin	Have not used herbal remedies
419	1	Nordsjælland	Northern Jutland	Stor hund 20-30 kg	Large dog 20-30 kg	0	0	0	0	0	0	0	0	0	0	0	0	0	0			1	1	0	0	0.204354	0.204354	0	0	0	0	0	0	0	0	0	0									Jeg har behandlet eller behandler med andet natur medicin	Have used or uses herbal remedies	Grønlæbet musling mm for knogler	Green lipped Mussels
420	1	Hovedstadsområdet	Greater Copenhagen	Gigant hund > 40 kg	Giant dog > 40 kg	1	1	0	0	0	0	0	0	0	0	0	0	0	0			0	0	0	0	0.230276	0.230276	0	0	0	0	0	0	0	0	0	0			Muligvis, men der var ikke overbevisende effekt	Possible, but not convincing effect	Internettet	Internet			Jeg har ikke behandlet med andet naturmedicin	Have not used herbal remedies
421	1	Midtjylland	Mid Jutland	Stor hund 20-30 kg	Large dog 20-30 kg	0	0	0	0	0	0	0	0	0	0	0	0	0	0			1	1	0	0	0.209067	0.209067	0	0	0	0	0	0	0	0	0	0									Jeg har ikke behandlet med andet naturmedicin	Have not used herbal remedies
422	1	Nordsjælland	Northern Zealand	Stor hund 20-30 kg	Large dog 20-30 kg	1	1	0	0	0	0	0	0	0	0	0	0	0	0			0	0	0	0	0.202586	0.202586	0	0	0	0	0	0	0	0	0	0	Mod nervøsitet for fx fyrværkeri og stress	Anxiety - fireworks and stress	Ja, der var nogen effekt	Yes, convincing with some effect	Internettet	Internet			Jeg har ikke behandlet med andet naturmedicin	Have not used herbal remedies
423	1	Øvrige Sjælland	Other Zealand	Ekstra stor hund 30-40 kg	Extra large dog 30-40 kg	0	0	0	0	0	0	0	0	0	0	0	0	0	0			1	1	0	0	0.236757	0.236757	0	0	0	0	0	0	0	0	0	0									Jeg har behandlet eller behandler med andet natur medicin	Have used or uses herbal remedies	Canosan	Green lipped Mussels
424	1	Hovedstadsområdet	Greater Copenhagen	Gigant hund > 40 kg	Giant dog > 40 kg	1	1	0	0	0	0	0	0	0	0	0	0	0	0			0	0	0	0	0.230335	0.230335	0	0	0	0	0	0	0	0	0	0	Artrose	Arthrosis	Ja, overbevisende og god effekt	Yes, very convincing and good effect	Internettet	Internet			Jeg har ikke behandlet med andet naturmedicin	Have not used herbal remedies
425	1	Øvrige Sjælland	Other Zealand	Stor hund 20-30 kg	Large dog 20-30 kg	0	0	0	0	0	0	0	0	0	0	0	0	0	0			1	1	0	0	0.197814	0.197814	0	0	0	0	0	0	0	0	0	0									Jeg har ikke behandlet med andet naturmedicin	Have not used herbal remedies
426	1	Nordsjælland	Northern Jutland	Stor hund 20-30 kg	Large dog 20-30 kg	0	0	0	0	0	0	0	0	0	0	0	0	0	0			1	1	0	0	0.204118	0.204118	0	0	1	1	0	0	0	0	0	0									Jeg har behandlet eller behandler med andet natur medicin	Have used or uses herbal remedies	Traumeel + Balance olie(omega 3 olie)	Homeopathy, omega 3 oil
427	1	Hovedstadsområdet	Greater Copenhagen	Ekstra stor hund 30-40 kg	Extra large dog 30-40 kg	1	1	0	0	0	0	0	0	0	0	0	0	0	0			0	0	0	0	0.249836	0.249836	0	0	0	0	0	0	0	0	0	0			Nej, ingen effekt	No, no effect	Internettet	Internet			Jeg har ikke behandlet med andet naturmedicin	Have not used herbal remedies
428	1	Hovedstadsområdet	Greater Copenhagen	Stor hund 20-30 kg	Large dog 20-30 kg	0	0	0	0	0	0	0	0	0	0	0	0	0	0			1	1	0	0	0.215901	0.215901	0	0	0	0	0	0	0	0	0	0									Jeg har ikke behandlet med andet naturmedicin	Have not used herbal remedies
429	1	Nordsjælland	Northern Zealand	Lille hund < 10 kg	Small dog <10 kg	0	0	0	0	0	0	0	0	0	0	0	0	0	0			1	1	0	0	0	0	0	0	0	0	0	0	0	0	0	0									Jeg har ikke behandlet med andet naturmedicin	Have not used herbal remedies
430	1	Fyn	Funen	Medium hund 10-20 kg	Medium dog 10-20 kg	1	1	0	0	0	0	0	0	0	0	0	0	0	0			0	0	0	0	0.189566	0.189566	0	0	0	0	0	0	0	0	0	0	Stress, angst, lydangst	Stress, anxiety, sound phobia	Muligvis, men der var ikke overbevisende effekt	Possible, but not convincing effect	Internettet	Internet			Jeg har behandlet eller behandler med andet natur medicin	Have used or uses herbal remedies	Urte B-vitamin og fiskeoliepiller, Kalm, Zylkene mfl.	Herbs, vitamine B, fish oil, Calm - L-Tryptophane, Milk peptides, Vitamine B, L-Theanine
431	1	Midtjylland	Mid Jutland	Stor hund 20-30 kg	Large dog 20-30 kg	0	0	0	0	0	0	0	0	0	0	0	0	0	0			1	1	0	0	0.209126	0.209126	0	0	0	0	0	0	0	0	0	0									Jeg har ikke behandlet med andet naturmedicin	Have not used herbal remedies
432	1	Sønderjylland	Southern Jutland	Medium hund 10-20 kg	Medium dog 10-20 kg	0	0	0	0	0	0	0	0	0	0	0	0	0	0			1	1	0	0	0	0	0	0	0	0	0	0	0	0	0	0									Jeg har ikke behandlet med andet naturmedicin	Have not used herbal remedies
433	1	Nordsjælland	Northern Zealand	Stor hund 20-30 kg	Large dog 20-30 kg	1	1	0	0	0	0	0	0	0	0	0	0	0	0			0	0	0	0	0.202645	0.202645	0	0	0	0	0	0	1	1	0	0			Nej, ingen effekt	No, no effect	Internettet	Internet			Jeg har ikke behandlet med andet naturmedicin	Have not used herbal remedies
434	1	Øvrige Sjælland	Other Zealand	Ekstra stor hund 30-40 kg	Extra large dog 30-40 kg	1	1	0	0	0	0	0	0	0	0	0	0	0	0			0	0	0	0	0.235814	0.235814	0	0	0	0	0	0	0	0	0	0			Ja, overbevisende og god effekt	Yes, very convincing and good effect	Andet sted, specificér	Other place, please specify	Hos kraniosakral terapeut	Therapist	Jeg har behandlet eller behandler med andet natur medicin	Have used or uses herbal remedies	Opti joint	OptiJoint - Saccharomyces cerevisiae, fish oil, metylsulfonylmetan, glucosamine, chondroitinsulphate, stinging nettles.
435	1	Hovedstadsområdet	Greater Copenhagen	Medium hund 10-20 kg	Medium dog 10-20 kg	0	0	0	0	0	0	0	0	0	0	0	0	0	0			1	1	0	0	0.185619	0.185619	0	0	0	0	0	0	0	0	0	0									Jeg har ikke behandlet med andet naturmedicin	Have not used herbal remedies
436	1	Hovedstadsområdet	Greater Copenhagen	Medium hund 10-20 kg	Medium dog 10-20 kg	0	0	0	0	0	0	0	0	0	0	0	0	0	0			1	1	0	0	0.183027	0.183027	0	0	0	0	0	0	0	0	0	0									Jeg har behandlet eller behandler med andet natur medicin	Have used or uses herbal remedies	Omega 3 pulver - hvis dette betegnes som natur middel	Omega 3
437	1	Øvrige Sjælland	Other Zealand	Lille hund < 10 kg	Small dog <10 kg	0	0	0	0	0	0	0	0	0	0	0	0	0	0			1	1	0	0	0	0	0	0	0	0	0	0	0	0	0	0									Jeg har ikke behandlet med andet naturmedicin	Have not used herbal remedies
438	1	Midtjylland	Mid Jutland	Stor hund 20-30 kg	Large dog 20-30 kg	0	0	0	0	0	0	0	0	0	0	0	0	0	0			1	1	0	0	0.206416	0.206416	0	0	0	0	0	0	0	0	0	0									Jeg har behandlet eller behandler med andet natur medicin	Have used or uses herbal remedies	Til nytår	At New Years
439	1	Sønderjylland	Southern Jutland	Stor hund 20-30 kg	Large dog 20-30 kg	0	0	0	0	0	0	0	0	0	0	0	0	0	0			1	1	0	0	0.19316	0.19316	0	0	0	0	0	0	0	0	0	0									Jeg har ikke behandlet med andet naturmedicin	Have not used herbal remedies
440	1	Fyn	Funen	Gigant hund > 40 kg	Giant dog > 40 kg	1	1	0	0	0	0	0	0	0	0	0	0	0	0			0	0	0	0	0.231984	0.231984	0	0	0	0	0	0	0	0	0	0			Ja, der var nogen effekt	Yes, convincing with some effect	Andet sted, specificér	Other place, please specify	Fik det af en hvalpekøber der med succes havde anvendt til egen hund mod smerter	Recieved on from a buyer of one of my puppies	Jeg har ikke behandlet med andet naturmedicin	Have not used herbal remedies
441	1	Sønderjylland	Southern Jutland	Medium hund 10-20 kg	Medium dog 10-20 kg	0	0	0	0	0	0	0	0	0	0	0	0	0	0			1	1	0	0	0	0	0	0	0	0	0	0	0	0	0	0									Jeg har ikke behandlet med andet naturmedicin	Have not used herbal remedies
442	1	Nordsjælland	Northern Zealand	Lille hund < 10 kg	Small dog <10 kg	0	0	0	0	0	0	0	0	0	0	0	0	0	0			1	1	0	0	0	0	0	0	0	0	0	0	0	0	0	0									Jeg har ikke behandlet med andet naturmedicin	Have not used herbal remedies
443	1	Nordsjælland	Northern Zealand	Ekstra stor hund 30-40 kg	Extra large dog 30-40 kg	1	1	0	0	0	0	0	0	0	0	0	0	0	0			0	0	0	0	0.239938	0.239938	0	0	0	0	0	0	0	0	0	0			Ja, der var nogen effekt	Yes, convincing with some effect	Andet sted, specificér	Other place, please specify	Privat	Private	Jeg har behandlet eller behandler med andet natur medicin	Have used or uses herbal remedies	Forskellige slags urtemedicin	Herbal remedies
444	1	Øvrige Sjælland	Other Zealand	Medium hund 10-20 kg	Medium dog 10-20 kg	0	0	0	0	0	0	0	0	0	0	0	0	0	0			1	1	0	0	0	0	0	0	0	0	0	0	0	0	0	0									Jeg har ikke behandlet med andet naturmedicin	Have not used herbal remedies
445	1	Sønderjylland	Southern Jutland	Medium hund 10-20 kg	Medium dog 10-20 kg	1	1	0	0	0	0	0	0	0	0	0	0	0	0			0	0	0	0	0	0	0	0	0	0	0	0	0	0	0	0	Angstdæmpende	Anxiety	Ja, der var nogen effekt	Yes, convincing with some effect	Andet sted, specificér	Other place, please specify	Avifauna i Kollund	Avifauna	Jeg har behandlet eller behandler med andet natur medicin	Have used or uses herbal remedies	Kalm, anxitane	Calm - L-Tryptophane, Milk peptides, Vitamine B, L-Theanine
446	1	Hovedstadsområdet	Greater Copenhagen	Lille hund < 10 kg	Small dog <10 kg	0	0	0	0	0	0	0	0	0	0	0	0	0	0			1	1	0	0	0	0	0	0	0	0	0	0	0	0	0	0									Jeg har behandlet eller behandler med andet natur medicin	Have used or uses herbal remedies	Homøopati	Homeopathy
447	1	Øvrige Sjælland	Other Zealand	Ekstra stor hund 30-40 kg	Extra large dog 30-40 kg	1	1	0	0	0	0	0	0	0	0	0	0	0	0			0	0	0	0	0.237876	0.237876	0	0	0	0	0	0	0	0	0	0			Ja, overbevisende og god effekt	Yes, very convincing and good effect	Internettet	Internet			Jeg har ikke behandlet med andet naturmedicin	Have not used herbal remedies
448	1	Sønderjylland	Southern Jutland	Lille hund < 10 kg	Small dog <10 kg	0	0	0	0	0	0	0	0	0	0	0	0	0	0			1	1	0	0	0	0	0	0	0	0	1	1	0	0	0	0									Jeg har ikke behandlet med andet naturmedicin	Have not used herbal remedies
449	1	Sønderjylland	Southern Jutland	Stor hund 20-30 kg	Large dog 20-30 kg	0	0	0	0	0	0	0	0	0	0	0	0	0	0			1	1	0	0	0.193219	0.193219	0	0	0	0	0	0	0	0	0	0									Jeg har ikke behandlet med andet naturmedicin	Have not used herbal remedies
450	1	Nordsjælland	Northern Jutland	Stor hund 20-30 kg	Large dog 20-30 kg	0	0	0	0	0	0	0	0	0	0	0	0	0	0			1	1	0	0	0.204177	0.204177	0	0	0	0	0	0	0	0	0	0									Jeg har behandlet eller behandler med andet natur medicin	Have used or uses herbal remedies	Manuka honning	Manuka honey
451	1	Nordsjælland	Northern Jutland	Lille hund < 10 kg	Small dog <10 kg	0	0	0	0	0	0	0	0	1	1	0	0	0	0			0	0	0	0	0	0	0	0	0	0	0	0	0	0	0	0	Skavanker i forbindelse med alderdom	Old age	Ja, der var nogen effekt	Yes, convincing with some effect	Internettet	Internet			Jeg har ikke behandlet med andet naturmedicin	Have not used herbal remedies
452	1	Øerne	Islands	Lille hund < 10 kg	Small dog <10 kg	0	0	0	0	0	0	0	0	0	0	0	0	0	0			1	1	0	0	0	0	0	0	0	0	0	0	0	0	0	0									Jeg har ikke behandlet med andet naturmedicin	Have not used herbal remedies
453	1	Midtjylland	Mid Jutland	Stor hund 20-30 kg	Large dog 20-30 kg	0	0	0	0	0	0	0	0	0	0	0	0	0	0			1	1	0	0	0.209185	0.209185	0	0	0	0	0	0	0	0	0	0									Jeg har ikke behandlet med andet naturmedicin	Have not used herbal remedies
454	1	Hovedstadsområdet	Greater Copenhagen	Stor hund 20-30 kg	Large dog 20-30 kg	0	0	0	0	0	0	0	0	0	0	0	0	0	0			1	1	0	0	0.21596	0.21596	0	0	0	0	0	0	0	0	0	0									Jeg har ikke behandlet med andet naturmedicin	Have not used herbal remedies
455	1	Nordsjælland	Northern Zealand	Ekstra stor hund 30-40 kg	Extra large dog 30-40 kg	0	0	1	1	0	0	0	0	0	0	0	0	0	0			0	0	0	0	0.240409	0.240409	0	0	0	0	0	0	0	0	0	0			Ja, overbevisende og god effekt	Yes, very convincing and good effect	Udenlands	Abroad			Jeg har ikke behandlet med andet naturmedicin	Have not used herbal remedies
456	1	Øvrige Sjælland	Other Zealand	Ekstra stor hund 30-40 kg	Extra large dog 30-40 kg	1	1	0	0	0	0	0	0	0	0	0	0	0	0	CBD olie med THC	CBD oil with THC	0	0	0	0	0.236285	0.236285	0	0	0	0	0	0	0	0	0	0			Muligvis, men der var ikke overbevisende effekt	Possible, but not convincing effect	Internettet	Internet			Jeg har behandlet eller behandler med andet natur medicin	Have used or uses herbal remedies	Gurkemeje/grønlæbet musling/glucosamin/spirulina	Turmeric, green lipped mussles, glucosamine, spirulina
457	1	Midtjylland	Mid Jutland	Lille hund < 10 kg	Small dog <10 kg	0	0	0	0	0	0	0	0	0	0	0	0	0	0			1	1	0	0	0	0	0	0	0	0	0	0	0	0	0	0									Jeg har ikke behandlet med andet naturmedicin	Have not used herbal remedies
458	1	Øvrige Sjælland	Other Zealand	Medium hund 10-20 kg	Medium dog 10-20 kg	0	0	0	0	0	0	0	0	0	0	0	0	0	0			1	1	0	0	0	0	0	0	0	0	0	0	0	0	0	0									Jeg har ikke behandlet med andet naturmedicin	Have not used herbal remedies
459	1	Midtjylland	Mid Jutland	Lille hund < 10 kg	Small dog <10 kg	0	0	0	0	0	0	0	0	0	0	0	0	0	0			1	1	0	0	0	0	0	0	0	0	0	0	0	0	0	0									Jeg har ikke behandlet med andet naturmedicin	Have not used herbal remedies
460	1	Hovedstadsområdet	Greater Copenhagen	Ekstra stor hund 30-40 kg	Extra large dog 30-40 kg	0	0	0	0	0	0	0	0	0	0	0	0	0	0			1	1	0	0	0.249011	0.249011	0	0	0	0	0	0	0	0	0	0									Jeg har behandlet eller behandler med andet natur medicin	Have used or uses herbal remedies	Gigt/mobilitetsfremmende produkter: Canosan, Arthroflex, Flexadine, curcumin, ingefær. Alt uden effekt.	Green lipped Mussels, arthroflex, flexadine, curcumin, ginger
461	1	Midtjylland	Mid Jutland	Stor hund 20-30 kg	Large dog 20-30 kg	1	1	0	0	0	0	0	0	0	0	0	0	0	0			0	0	0	0	0.206828	0.206828	0	0	0	0	0	0	0	0	0	0	Nytårsangst - brugt dråberne hele december	Firework phobia - I use the drops all december	Ja, overbevisende og god effekt	Yes, very convincing and good effect	Internettet	Internet			Jeg har behandlet eller behandler med andet natur medicin	Have used or uses herbal remedies	Islandsk tang og kinesisk urtemedicin, som er ordineret af en holistisk dyrlæge.	Islandic algae, chinese herbs
462	1	Midtjylland	Mid Jutland	Medium hund 10-20 kg	Medium dog 10-20 kg	0	0	0	0	0	0	0	0	0	0	0	0	0	0			1	1	0	0	0.178078	0.178078	0	0	0	0	0	0	0	0	0	0									Jeg har behandlet eller behandler med andet natur medicin	Have used or uses herbal remedies	Grønlæbet musling	Green lipped Mussels
463	1	Midtjylland	Mid Jutland	Stor hund 20-30 kg	Large dog 20-30 kg	0	0	0	0	0	0	0	0	0	0	0	0	0	0			1	1	0	0	0.209244	0.209244	0	0	0	0	0	0	0	0	0	0									Jeg har ikke behandlet med andet naturmedicin	Have not used herbal remedies
464	1	Øvrige Sjælland	Other Zealand	Stor hund 20-30 kg	Large dog 20-30 kg	0	0	0	0	0	0	0	0	0	0	0	0	0	0			1	1	0	0	0.197873	0.197873	0	0	0	0	0	0	0	0	0	0									Jeg har ikke behandlet med andet naturmedicin	Have not used herbal remedies
465	1	Hovedstadsområdet	Greater Copenhagen	Medium hund 10-20 kg	Medium dog 10-20 kg	1	1	0	0	0	0	0	0	0	0	0	0	0	0			0	0	0	0	0.185678	0.185678	0	0	0	0	1	1	0	0	0	0			Ja, overbevisende og god effekt	Yes, very convincing and good effect	Internettet	Internet			Jeg har ikke behandlet med andet naturmedicin	Have not used herbal remedies
466	1	Sønderjylland	Southern Jutland	Medium hund 10-20 kg	Medium dog 10-20 kg	0	0	0	0	0	0	0	0	0	0	0	0	0	0			1	1	0	0	0	0	0	0	0	0	1	1	0	0	0	0									Jeg har ikke behandlet med andet naturmedicin	Have not used herbal remedies
467	1	Midtjylland	Mid Jutland	Stor hund 20-30 kg	Large dog 20-30 kg	0	0	0	0	0	0	0	0	0	0	0	0	0	0			1	1	0	0	0.209302	0.209302	0	0	0	0	0	0	0	0	0	0									Jeg har ikke behandlet med andet naturmedicin	Have not used herbal remedies
468	1	Øvrige Sjælland	Other Zealand	Gigant hund > 40 kg	Giant dog > 40 kg	0	0	0	0	0	0	0	0	0	0	0	0	0	0			1	1	0	0	0.223324	0.223324	0	0	0	0	0	0	0	0	0	0									Jeg har ikke behandlet med andet naturmedicin	Have not used herbal remedies
469	1	Nordsjælland	Northern Jutland	Lille hund < 10 kg	Small dog <10 kg	1	1	0	0	0	0	0	0	0	0	0	0	0	0			0	0	0	0	0	0	0	0	0	0	0	0	1	1	0	0			Ja, der var nogen effekt	Yes, convincing with some effect	Helsekost	Herbalist			Jeg har ikke behandlet med andet naturmedicin	Have not used herbal remedies
470	1	Midtjylland	Mid Jutland	Lille hund < 10 kg	Small dog <10 kg	1	1	0	0	0	0	0	0	0	0	0	0	0	0			0	0	0	0	0	0	0	0	0	0	0	0	0	0	0	0	Lyd angst	Sound phobia	Ja, overbevisende og god effekt	Yes, very convincing and good effect	Internettet	Internet			Jeg har behandlet eller behandler med andet natur medicin	Have used or uses herbal remedies	Calm	Calm - L-Tryptophane, Milk peptides, Vitamine B, L-Theanine
471	1	Øvrige Sjælland	Other Zealand	Ekstra stor hund 30-40 kg	Extra large dog 30-40 kg	0	0	0	0	0	0	0	0	0	0	0	0	0	0			1	1	0	0	0.237935	0.237935	0	0	0	0	0	0	0	0	0	0									Jeg har ikke behandlet med andet naturmedicin	Have not used herbal remedies
472	1	Fyn	Funen	Ekstra stor hund 30-40 kg	Extra large dog 30-40 kg	0	0	0	0	0	0	0	0	0	0	0	0	0	0			1	1	0	0	0.252074	0.252074	0	0	0	0	0	0	0	0	0	0									Jeg har ikke behandlet med andet naturmedicin	Have not used herbal remedies
473	1	Sønderjylland	Southern Jutland	Medium hund 10-20 kg	Medium dog 10-20 kg	0	0	0	0	0	0	0	0	0	0	0	0	0	0			1	1	0	0	0	0	0	0	0	0	0	0	0	0	0	0									Jeg har ikke behandlet med andet naturmedicin	Have not used herbal remedies
474	1	Øvrige Sjælland	Other Zealand	Medium hund 10-20 kg	Medium dog 10-20 kg	0	0	0	0	0	0	0	0	0	0	0	0	0	0			1	1	0	0	0	0	0	0	0	0	0	0	0	0	0	0									Jeg har ikke behandlet med andet naturmedicin	Have not used herbal remedies
475	1	Øvrige Sjælland	Other Zealand	Stor hund 20-30 kg	Large dog 20-30 kg	0	0	0	0	0	0	0	0	0	0	0	0	0	0			1	1	0	0	0.196282	0.196282	0	0	0	0	0	0	0	0	0	0									Jeg har behandlet eller behandler med andet natur medicin	Have used or uses herbal remedies	Bachs dråber	Bach Flower Remedies
476	1	Nordsjælland	Northern Jutland	Lille hund < 10 kg	Small dog <10 kg	0	0	0	0	0	0	0	0	0	0	0	0	0	0			1	1	0	0	0	0	0	0	0	0	0	0	0	0	0	0									Jeg har behandlet eller behandler med andet natur medicin	Have used or uses herbal remedies	Rootz, Vetcur.dk	Rootz, VetCur
477	1	Nordsjælland	Northern Zealand	Stor hund 20-30 kg	Large dog 20-30 kg	0	0	0	0	0	0	0	0	0	0	0	0	0	0			1	1	0	0	0.200937	0.200937	0	0	0	0	0	0	0	0	0	0									Jeg har behandlet eller behandler med andet natur medicin	Have used or uses herbal remedies	Mange forskellige mod gigt	Many different for arthrosis
478	1	Hovedstadsområdet	Greater Copenhagen	Stor hund 20-30 kg	Large dog 20-30 kg	0	0	0	0	0	0	0	0	0	0	0	0	0	0			1	1	0	0	0.216019	0.216019	0	0	0	0	0	0	0	0	0	0									Jeg har ikke behandlet med andet naturmedicin	Have not used herbal remedies
479	1	Fyn	Funen	Gigant hund > 40 kg	Giant dog > 40 kg	1	1	0	0	1	1	0	0	0	0	0	0	0	0			0	0	0	0	0.232279	0.232279	0	0	0	0	0	0	1	1	0	0			Ja, overbevisende og god effekt	Yes, very convincing and good effect	Internettet	Internet			Jeg har ikke behandlet med andet naturmedicin	Have not used herbal remedies
480	1	Hovedstadsområdet	Greater Copenhagen	Stor hund 20-30 kg	Large dog 20-30 kg	0	0	0	0	0	0	0	0	0	0	0	0	0	0			1	1	0	0	0.213544	0.213544	0	0	0	0	0	0	0	0	0	0									Jeg har behandlet eller behandler med andet natur medicin	Have used or uses herbal remedies	Loppefrøskaller og lavendelolie	Psyllium, lavender oil
481	1	Midtjylland	Mid Jutland	Ekstra stor hund 30-40 kg	Extra large dog 30-40 kg	0	0	0	0	0	0	0	0	0	0	0	0	0	0			1	1	0	0	0.244121	0.244121	0	0	0	0	0	0	0	0	0	0									Jeg har behandlet eller behandler med andet natur medicin	Have used or uses herbal remedies	V-vit, glucusamin,grønlæbet musling,msm	V-vit, glucosamine, green lipped mussel
482	1	Øvrige Sjælland	Other Zealand	Lille hund < 10 kg	Small dog <10 kg	0	0	0	0	0	0	0	0	0	0	0	0	0	0			1	1	0	0	0	0	0	0	0	0	0	0	0	0	0	0									Jeg har ikke behandlet med andet naturmedicin	Have not used herbal remedies
483	1	Midtjylland	Mid Jutland	Medium hund 10-20 kg	Medium dog 10-20 kg	1	1	0	0	0	0	0	0	0	0	0	0	0	0			0	0	0	0	0.179433	0.179433	0	0	0	0	0	0	0	0	1	1			Ja, overbevisende og god effekt	Yes, very convincing and good effect	Internettet	Internet			Jeg har ikke behandlet med andet naturmedicin	Have not used herbal remedies
484	1	Øvrige Sjælland	Other Zealand	Medium hund 10-20 kg	Medium dog 10-20 kg	0	0	0	0	0	0	0	0	0	0	0	0	0	0			1	1	0	0	0	0	0	0	0	0	0	0	0	0	0	0									Jeg har ikke behandlet med andet naturmedicin	Have not used herbal remedies
485	1	Nordsjælland	Northern Jutland	Stor hund 20-30 kg	Large dog 20-30 kg	0	0	0	0	0	0	0	0	0	0	0	0	0	0			1	1	0	0	0.205061	0.205061	0	0	0	0	0	0	0	0	0	0									Jeg har ikke behandlet med andet naturmedicin	Have not used herbal remedies
486	1	Midtjylland	Mid Jutland	Stor hund 20-30 kg	Large dog 20-30 kg	1	1	0	0	0	0	0	0	0	0	0	0	0	0			0	0	0	0	0.209361	0.209361	0	0	0	0	0	0	1	1	0	0			Ja, overbevisende og god effekt	Yes, very convincing and good effect	Internettet	Internet			Jeg har ikke behandlet med andet naturmedicin	Have not used herbal remedies
487	1	Øvrige Sjælland	Other Zealand	Lille hund < 10 kg	Small dog <10 kg	0	0	1	1	0	0	0	0	0	0	0	0	0	0			0	0	0	0	0	0	0	0	0	0	0	0	0	0	0	0			Ja, overbevisende og god effekt	Yes, very convincing and good effect	Udenlands	Abroad			Jeg har ikke behandlet med andet naturmedicin	Have not used herbal remedies
488	1	Midtjylland	Mid Jutland	Medium hund 10-20 kg	Medium dog 10-20 kg	0	0	0	0	0	0	0	0	0	0	0	0	0	0			1	1	0	0	0.179492	0.179492	0	0	0	0	0	0	0	0	0	0									Jeg har ikke behandlet med andet naturmedicin	Have not used herbal remedies
489	1	Øvrige Sjælland	Other Zealand	Ekstra stor hund 30-40 kg	Extra large dog 30-40 kg	0	0	0	0	0	0	0	0	0	0	0	0	0	0			1	1	0	0	0.236815	0.236815	0	0	0	0	0	0	0	0	0	0									Jeg har behandlet eller behandler med andet natur medicin	Have used or uses herbal remedies	Canosan	Green lipped Mussels
490	1	Sønderjylland	Southern Jutland	Ekstra stor hund 30-40 kg	Extra large dog 30-40 kg	1	1	0	0	0	0	0	0	0	0	0	0	0	0			0	0	0	0	0.234459	0.234459	0	0	0	0	0	0	0	0	0	0			Ja, overbevisende og god effekt	Yes, very convincing and good effect	Helsekost	Herbalist			Jeg har ikke behandlet med andet naturmedicin	Have not used herbal remedies
491	1	Sønderjylland	Southern Jutland	Lille hund < 10 kg	Small dog <10 kg	1	1	0	0	0	0	0	0	0	0	0	0	0	0			0	0	0	0	0	0	0	0	0	0	0	0	0	0	0	0	Behandling af tvangshandlinger, stress pga lysglimt og skygger mm i svær grad	Sterotypic behavior, stress and anxiety	Muligvis, men der var ikke overbevisende effekt	Possible, but not convincing effect	Internettet	Internet			Jeg har ikke behandlet med andet naturmedicin	Have not used herbal remedies
492	1	Sønderjylland	Southern Jutland	Ekstra stor hund 30-40 kg	Extra large dog 30-40 kg	0	0	0	0	0	0	0	0	0	0	0	0	0	0			1	1	0	0	0.234518	0.234518	0	0	0	0	0	0	0	0	0	0									Jeg har ikke behandlet med andet naturmedicin	Have not used herbal remedies
493	1	Midtjylland	Mid Jutland	Stor hund 20-30 kg	Large dog 20-30 kg	0	0	0	0	0	0	0	0	0	0	0	0	0	0			1	1	0	0	0.20942	0.20942	0	0	0	0	0	0	0	0	0	0									Jeg har ikke behandlet med andet naturmedicin	Have not used herbal remedies
494	1	Fyn	Funen	Lille hund < 10 kg	Small dog <10 kg	0	0	0	0	0	0	0	0	0	0	0	0	0	0			1	1	0	0	0	0	0	0	0	0	0	0	0	0	0	0									Jeg har ikke behandlet med andet naturmedicin	Have not used herbal remedies
495	1	Nordsjælland	Northern Zealand	Gigant hund > 40 kg	Giant dog > 40 kg	0	0	0	0	0	0	0	0	0	0	0	0	0	0			1	1	0	0	0.225386	0.225386	0	0	0	0	0	0	0	0	0	0									Jeg har ikke behandlet med andet naturmedicin	Have not used herbal remedies
496	1	Øvrige Sjælland	Other Zealand	Gigant hund > 40 kg	Giant dog > 40 kg	1	1	0	0	0	0	0	0	0	0	0	0	0	0			0	0	0	0	0.221969	0.221969	0	0	0	0	0	0	0	0	0	0	5 dages behandling efter en hård første behandling hos osteopat	5 days treatment after osteopathic treatment	Ja, der var nogen effekt	Yes, convincing with some effect	Andet sted, specificér	Other place, please specify	Hos osteopat	Osteopath	Jeg har behandlet eller behandler med andet natur medicin	Have used or uses herbal remedies	Hybenpulver og blålæbet musling	Rosehip, blue lipped mussel
497	1	Midtjylland	Mid Jutland	Stor hund 20-30 kg	Large dog 20-30 kg	0	0	0	0	0	0	0	0	0	0	0	0	0	0			1	1	0	0	0.209479	0.209479	0	0	0	0	0	0	0	0	0	0									Jeg har ikke behandlet med andet naturmedicin	Have not used herbal remedies
498	1	Midtjylland	Mid Jutland	Gigant hund > 40 kg	Giant dog > 40 kg	0	0	0	0	0	0	0	0	0	0	0	0	0	0			1	1	0	0	0.227802	0.227802	0	0	0	0	0	0	0	0	0	0									Jeg har ikke behandlet med andet naturmedicin	Have not used herbal remedies
499	1	Hovedstadsområdet	Greater Copenhagen	Gigant hund > 40 kg	Giant dog > 40 kg	0	0	0	0	0	0	0	0	0	0	0	0	0	0			1	1	0	0	0.230394	0.230394	0	0	0	0	1	1	0	0	0	0									Jeg har ikke behandlet med andet naturmedicin	Have not used herbal remedies
500	1	Nordsjælland	Northern Jutland	Lille hund < 10 kg	Small dog <10 kg	1	1	0	0	0	0	0	0	0	0	0	0	0	0			0	0	0	0	1	1	0	0	0	0	0	0	1	1	0	0			Ja, der var nogen effekt	Yes, convincing with some effect	Internettet	Internet			Jeg har behandlet eller behandler med andet natur medicin	Have used or uses herbal remedies	Opti Joint, hvidløg dråber	OptiJoint - Saccharomyces cerevisiae, fish oil, metylsulfonylmetan, glucosamine, chondroitinsulphate, stinging nettles. Garlic.
501	1	Midtjylland	Mid Jutland	Stor hund 20-30 kg	Large dog 20-30 kg	0	0	0	0	0	0	0	0	0	0	0	0	0	0			1	1	0	0	0.209538	0.209538	0	0	0	0	0	0	0	0	0	0									Jeg har ikke behandlet med andet naturmedicin	Have not used herbal remedies
502	1	Midtjylland	Mid Jutland	Medium hund 10-20 kg	Medium dog 10-20 kg	1	1	0	0	0	0	0	0	0	0	0	0	0	0			0	0	0	0	0.178137	0.178137	0	0	0	0	0	0	0	0	0	0	Stress i forbindelse med at de skal være alene hjemme, jeg har desværre en overbo der vil skælde dem ud	Stress due to separation anxiety	Ja, overbevisende og god effekt	Yes, very convincing and good effect	Internettet	Internet			Jeg har behandlet eller behandler med andet natur medicin	Have used or uses herbal remedies	Gastro112 mod "urolig" mave	Gastro112
503	1	Nordsjælland	Northern Jutland	Lille hund < 10 kg	Small dog <10 kg	1	1	0	0	0	0	0	0	0	0	0	0	0	0			0	0	0	0	0	0	0	0	0	0	0	0	0	0	0	0	Angst/nervøsitet (gadehund)	Anxiety/nervousness (replacement dog)	Ja, der var nogen effekt	Yes, convincing with some effect	Internettet	Internet			Jeg har ikke behandlet med andet naturmedicin	Have not used herbal remedies
504	1	Øvrige Sjælland	Other Zealand	Stor hund 20-30 kg	Large dog 20-30 kg	0	0	0	0	0	0	0	0	0	0	0	0	0	0			1	1	0	0	0.197932	0.197932	0	0	0	0	0	0	0	0	0	0									Jeg har ikke behandlet med andet naturmedicin	Have not used herbal remedies
505	1	Øvrige Sjælland	Other Zealand	Gigant hund > 40 kg	Giant dog > 40 kg	0	0	0	0	0	0	0	0	0	0	0	0	0	0			1	1	0	0	0.222028	0.222028	0	0	0	0	0	0	0	0	0	0									Jeg har behandlet eller behandler med andet natur medicin	Have used or uses herbal remedies	Hybenpulver og andre naturmidler der tænkes at afhjælpe gigt og inflammation	Rosehip, herbs
506	1	Hovedstadsområdet	Greater Copenhagen	Lille hund < 10 kg	Small dog <10 kg	0	0	0	0	0	0	0	0	0	0	0	0	0	0			1	1	0	0	0	0	0	0	0	0	0	0	0	0	0	0									Jeg har ikke behandlet med andet naturmedicin	Have not used herbal remedies
507	1	Nordsjælland	Northern Jutland	Lille hund < 10 kg	Small dog <10 kg	1	1	0	0	0	0	0	0	0	0	0	0	0	0			0	0	0	0	0	0	0	0	0	0	1	1	1	1	0	0			Ja, der var nogen effekt	Yes, convincing with some effect	Udenlands	Abroad			Jeg har ikke behandlet med andet naturmedicin	Have not used herbal remedies
508	1	Midtjylland	Mid Jutland	Medium hund 10-20 kg	Medium dog 10-20 kg	1	1	0	0	0	0	0	0	0	0	0	0	0	0			0	0	0	0	0.17743	0.17743	0	0	0	0	0	0	0	0	0	0	Gigt hos ældre hund	Arthrosis in old dog	Ja, overbevisende og god effekt	Yes, very convincing and good effect	Internettet	Internet			Jeg har behandlet eller behandler med andet natur medicin	Have used or uses herbal remedies	Natur penecilin	Nature penicillin
509	1	Øvrige Sjælland	Other Zealand	Medium hund 10-20 kg	Medium dog 10-20 kg	0	0	0	0	0	0	0	0	0	0	0	0	0	0			1	1	0	0	0	0	0	0	0	0	0	0	0	0	0	0									Jeg har ikke behandlet med andet naturmedicin	Have not used herbal remedies
510	1	Sønderjylland	Southern Jutland	Ekstra stor hund 30-40 kg	Extra large dog 30-40 kg	1	1	0	0	0	0	0	0	0	0	0	0	0	0			0	0	0	0	0.234577	0.234577	0	0	0	0	0	0	0	0	0	0	Har brugt det til at få hunden til at slappe af nytårsaften	Firework phobia	Ja, overbevisende og god effekt	Yes, very convincing and good effect	Udenlands	Abroad			Jeg har ikke behandlet med andet naturmedicin	Have not used herbal remedies
511	1	Nordsjælland	Northern Zealand	Stor hund 20-30 kg	Large dog 20-30 kg	1	1	0	0	0	0	0	0	0	0	0	0	0	0			0	0	0	0	0.202704	0.202704	0	0	0	0	0	0	0	0	0	0			Muligvis, men der var ikke overbevisende effekt	Possible, but not convincing effect	Internettet	Internet			Jeg har ikke behandlet med andet naturmedicin	Have not used herbal remedies
512	1	Sønderjylland	Southern Jutland	Gigant hund > 40 kg	Giant dog > 40 kg	0	0	0	0	0	0	0	0	0	0	0	0	0	0			1	1	0	0	0.221439	0.221439	0	0	0	0	0	0	0	0	0	0									Jeg har ikke behandlet med andet naturmedicin	Have not used herbal remedies
513	1	Sønderjylland	Southern Jutland	Medium hund 10-20 kg	Medium dog 10-20 kg	0	0	0	0	0	0	0	0	0	0	0	0	0	0			1	1	0	0	0	0	0	0	0	0	0	0	0	0	0	0									Jeg har behandlet eller behandler med andet natur medicin	Have used or uses herbal remedies	Homøopatiske dråber	Homeopathy
514	1	Nordsjælland	Northern Zealand	Ekstra stor hund 30-40 kg	Extra large dog 30-40 kg	1	1	0	0	1	1	0	0	0	0	0	0	0	0			0	0	0	0	0.240468	0.240468	0	0	0	0	0	0	0	0	0	0	Angstdæmpende/ stressnedsættende	Anxiety and stress	Ja, overbevisende og god effekt	Yes, very convincing and good effect	Internettet	Internet			Jeg har ikke behandlet med andet naturmedicin	Have not used herbal remedies
515	1	Midtjylland	Mid Jutland	Medium hund 10-20 kg	Medium dog 10-20 kg	1	1	0	0	0	0	0	0	0	0	0	0	0	0			0	0	0	0	0.178667	0.178667	0	0	0	0	0	0	1	1	0	0	Hårsækmider og dårlig immunforsvar/kløe	Demodex	Ja, overbevisende og god effekt	Yes, very convincing and good effect	Andet sted, specificér	Other place, please specify	Gennem en som havde broren til min hund. Det var ham som fortalte det havde virket på hans.	Private acquaintance	Jeg har ikke behandlet med andet naturmedicin	Have not used herbal remedies
516	1	Øvrige Sjælland	Other Zealand	Stor hund 20-30 kg	Large dog 20-30 kg	0	0	0	0	0	0	0	0	0	0	0	0	0	0			1	1	0	0	0.197991	0.197991	0	0	0	0	0	0	0	0	0	0									Jeg har ikke behandlet med andet naturmedicin	Have not used herbal remedies
517	1	Sønderjylland	Southern Jutland	Stor hund 20-30 kg	Large dog 20-30 kg	0	0	0	0	0	0	0	0	0	0	0	0	0	0			1	1	0	0	0.192453	0.192453	0	0	0	0	0	0	0	0	0	0									Jeg har behandlet eller behandler med andet natur medicin	Have used or uses herbal remedies	Bachs blomstermedicin	Bach Flower Remedies
518	1	Hovedstadsområdet	Greater Copenhagen	Ekstra stor hund 30-40 kg	Extra large dog 30-40 kg	1	1	0	0	0	0	0	0	0	0	0	0	0	0			0	0	0	0	0.248186	0.248186	0	0	0	0	1	1	0	0	0	0	Gigt ældre hund på snart 12 år	Arthosis	Ja, overbevisende og god effekt	Yes, very convincing and good effect	Internettet	Internet			Jeg har behandlet eller behandler med andet natur medicin	Have used or uses herbal remedies	Ægte venustorn	Devils Claw
519	1	Øvrige Sjælland	Other Zealand	Lille hund < 10 kg	Small dog <10 kg	0	0	0	0	0	0	0	0	0	0	0	0	0	0			1	1	0	0	0	0	0	0	1	1	0	0	0	0	0	0									Jeg har behandlet eller behandler med andet natur medicin	Have used or uses herbal remedies	Kalm	Calm - L-Tryptophane, Milk peptides, Vitamine B, L-Theanine
520	1	Nordsjælland	Northern Zealand	Ekstra stor hund 30-40 kg	Extra large dog 30-40 kg	0	0	0	0	0	0	0	0	0	0	0	0	0	0			1	1	0	0	0.240527	0.240527	0	0	0	0	0	0	0	0	0	0									Jeg har ikke behandlet med andet naturmedicin	Have not used herbal remedies
521	1	Nordsjælland	Northern Jutland	Ekstra stor hund 30-40 kg	Extra large dog 30-40 kg	0	0	0	0	0	0	0	0	0	0	0	0	0	0			1	1	0	0	0.242943	0.242943	0	0	0	0	0	0	0	0	0	0									Jeg har ikke behandlet med andet naturmedicin	Have not used herbal remedies
522	1	Nordsjælland	Northern Jutland	Lille hund < 10 kg	Small dog <10 kg	0	0	0	0	0	0	0	0	0	0	0	0	0	0			1	1	0	0	0	0	0	0	0	0	0	0	0	0	0	0									Jeg har ikke behandlet med andet naturmedicin	Have not used herbal remedies
523	1	Nordsjælland	Northern Jutland	Lille hund < 10 kg	Small dog <10 kg	1	1	0	0	0	0	0	0	0	0	0	0	0	0			0	0	0	0	0	0	0	0	0	0	0	0	0	0	0	0	Seperationsangst	Separation anxiety	Ja, der var nogen effekt	Yes, convincing with some effect	Internettet	Internet			Jeg har ikke behandlet med andet naturmedicin	Have not used herbal remedies
524	1	Midtjylland	Mid Jutland	Stor hund 20-30 kg	Large dog 20-30 kg	0	0	0	0	0	0	0	0	0	0	0	0	0	0			1	1	0	0	0.209597	0.209597	0	0	0	0	0	0	0	0	0	0									Jeg har ikke behandlet med andet naturmedicin	Have not used herbal remedies
525	1	Nordsjælland	Northern Jutland	Ekstra stor hund 30-40 kg	Extra large dog 30-40 kg	0	0	0	0	0	0	0	0	0	0	0	0	0	0			1	1	0	0	0.243001	0.243001	0	0	0	0	0	0	0	0	0	0									Jeg har ikke behandlet med andet naturmedicin	Have not used herbal remedies
526	1	Midtjylland	Mid Jutland	Lille hund < 10 kg	Small dog <10 kg	0	0	0	0	0	0	0	0	0	0	0	0	0	0			1	1	0	0	0	0	0	0	0	0	0	0	0	0	0	0									Jeg har ikke behandlet med andet naturmedicin	Have not used herbal remedies
527	1	Midtjylland	Mid Jutland	Ekstra stor hund 30-40 kg	Extra large dog 30-40 kg	0	0	0	0	0	0	0	0	0	0	0	0	0	0			1	1	0	0	0.246065	0.246065	0	0	0	0	0	0	0	0	0	0									Jeg har ikke behandlet med andet naturmedicin	Have not used herbal remedies
528	1	Sønderjylland	Southern Jutland	Lille hund < 10 kg	Small dog <10 kg	0	0	0	0	0	0	0	0	0	0	0	0	0	0			1	1	0	0	0	0	0	0	0	0	0	0	0	0	0	0									Jeg har behandlet eller behandler med andet natur medicin	Have used or uses herbal remedies	Vital animin	Trace elements
529	1	Hovedstadsområdet	Greater Copenhagen	Stor hund 20-30 kg	Large dog 20-30 kg	0	0	0	0	0	0	0	0	0	0	0	0	0	0			1	1	0	0	0.216078	0.216078	0	0	0	0	0	0	0	0	0	0									Jeg har ikke behandlet med andet naturmedicin	Have not used herbal remedies
530	1	Midtjylland	Mid Jutland	Medium hund 10-20 kg	Medium dog 10-20 kg	1	1	0	0	0	0	0	0	0	0	0	0	0	0			0	0	0	0	0.179551	0.179551	0	0	0	0	0	0	0	0	1	1			Ja, overbevisende og god effekt	Yes, very convincing and good effect	Internettet	Internet			Jeg har ikke behandlet med andet naturmedicin	Have not used herbal remedies
531	1	Nordsjælland	Northern Zealand	Ekstra stor hund 30-40 kg	Extra large dog 30-40 kg	1	1	0	0	0	0	0	0	0	0	0	0	0	0			0	0	0	0	0.240586	0.240586	0	0	0	0	0	0	0	0	0	0	Ældre hund med gigt	Old dog with arthrosis	Ja, overbevisende og god effekt	Yes, very convincing and good effect	Internettet	Internet			Jeg har ikke behandlet med andet naturmedicin	Have not used herbal remedies
532	1	Sønderjylland	Southern Jutland	Stor hund 20-30 kg	Large dog 20-30 kg	0	0	0	0	0	0	0	0	0	0	0	0	0	0			1	1	0	0	0.191864	0.191864	0	0	0	0	0	0	0	0	0	0									Jeg har behandlet eller behandler med andet natur medicin	Have used or uses herbal remedies	Produkter fra Innordic, Strong joint og Fenris	Products from Innordic, StrongJoint and Fenris
533	1	Midtjylland	Mid Jutland	Gigant hund > 40 kg	Giant dog > 40 kg	1	1	0	0	1	1	0	0	0	0	1	1	0	0			0	0	0	0	0.22733	0.22733	0	0	0	0	0	0	0	0	0	0			Ja, overbevisende og god effekt	Yes, very convincing and good effect	Internettet	Internet			Jeg har behandlet eller behandler med andet natur medicin	Have used or uses herbal remedies	Holistiske	Holistic
534	1	Hovedstadsområdet	Greater Copenhagen	Lille hund < 10 kg	Small dog <10 kg	0	0	0	0	0	0	0	0	0	0	0	0	0	0			1	1	0	0	0	0	0	0	0	0	0	0	0	0	0	0									Jeg har behandlet eller behandler med andet natur medicin	Have used or uses herbal remedies	Canosan	Green lipped Mussels
535	1	Midtjylland	Mid Jutland	Medium hund 10-20 kg	Medium dog 10-20 kg	1	1	0	0	0	0	0	0	0	0	0	0	0	0			0	0	0	0	0.178431	0.178431	0	0	0	0	0	0	0	0	1	1			Ja, der var nogen effekt	Yes, convincing with some effect	Andet sted, specificér	Other place, please specify	Hos privat person	Via a private person	Jeg har behandlet eller behandler med andet natur medicin	Have used or uses herbal remedies	Baldrian dråber	Valerian
536	1	Midtjylland	Mid Jutland	Stor hund 20-30 kg	Large dog 20-30 kg	0	0	0	0	0	0	0	0	0	0	0	0	0	0			1	1	0	0	0.20671	0.20671	0	0	0	0	0	0	0	0	0	0									Jeg har behandlet eller behandler med andet natur medicin	Have used or uses herbal remedies	Led powder	Joint powder
537	1	Fyn	Funen	Stor hund 20-30 kg	Large dog 20-30 kg	0	0	0	0	0	0	0	0	0	0	0	0	0	0			1	1	0	0	0.220143	0.220143	0	0	0	0	0	0	0	0	0	0									Jeg har ikke behandlet med andet naturmedicin	Have not used herbal remedies
538	1	Midtjylland	Mid Jutland	Stor hund 20-30 kg	Large dog 20-30 kg	0	0	0	0	0	0	0	0	0	0	0	0	0	0			1	1	0	0	0.206475	0.206475	0	0	0	0	0	0	0	0	0	0									Jeg har behandlet eller behandler med andet natur medicin	Have used or uses herbal remedies	Strong Joint og kompeet fra innordic	StrongJoint - Kompeet, black berries, rosehipp, ArctiFlex, willow bark, ginger, honey
539	1	Midtjylland	Mid Jutland	Stor hund 20-30 kg	Large dog 20-30 kg	0	0	0	0	0	0	0	0	0	0	0	0	0	0			1	1	0	0	0.209656	0.209656	0	0	0	0	0	0	0	0	0	0									Jeg har ikke behandlet med andet naturmedicin	Have not used herbal remedies
540	1	Hovedstadsområdet	Greater Copenhagen	Gigant hund > 40 kg	Giant dog > 40 kg	0	0	0	0	0	0	0	0	0	0	0	0	0	0			1	1	0	0	0.230453	0.230453	0	0	0	0	0	0	0	0	0	0									Jeg har ikke behandlet med andet naturmedicin	Have not used herbal remedies
541	1	Midtjylland	Mid Jutland	Lille hund < 10 kg	Small dog <10 kg	0	0	0	0	0	0	0	0	0	0	0	0	0	0			1	1	0	0	0	0	0	0	0	0	0	0	0	0	0	0									Jeg har ikke behandlet med andet naturmedicin	Have not used herbal remedies
542	1	Sønderjylland	Southern Jutland	Lille hund < 10 kg	Small dog <10 kg	0	0	0	0	0	0	0	0	0	0	0	0	0	0			1	1	0	0	0	0	0	0	0	0	0	0	0	0	0	0									Jeg har ikke behandlet med andet naturmedicin	Have not used herbal remedies
543	1	Nordsjælland	Northern Jutland	Medium hund 10-20 kg	Medium dog 10-20 kg	1	1	0	0	0	0	0	0	0	0	1	1	0	0			0	0	0	0	0	0	0	0	0	0	0	0	0	0	0	0	Adfærdsproblemer	Behavior issues	Ja, der var nogen effekt	Yes, convincing with some effect	Internettet	Internet			Jeg har behandlet eller behandler med andet natur medicin	Have used or uses herbal remedies	Bachs blomsterdråber, calm	Bach Flower Remedies
544	1	Midtjylland	Mid Jutland	Gigant hund > 40 kg	Giant dog > 40 kg	0	0	0	0	0	0	0	0	0	0	0	0	0	0			1	1	1	1	0.227036	0.227036	0	0	0	0	1	1	0	0	0	0									Jeg har behandlet eller behandler med andet natur medicin	Have used or uses herbal remedies	Rød sol hat	Echinacea purpurea
545	1	Midtjylland	Mid Jutland	Stor hund 20-30 kg	Large dog 20-30 kg	0	0	0	0	0	0	0	0	0	0	0	0	0	0			1	1	0	0	0.209715	0.209715	0	0	0	0	0	0	0	0	0	0									Jeg har ikke behandlet med andet naturmedicin	Have not used herbal remedies
546	1	Øvrige Sjælland	Other Zealand	Stor hund 20-30 kg	Large dog 20-30 kg	0	0	0	0	0	0	0	0	0	0	0	0	0	0			1	1	0	0	0.19805	0.19805	0	0	0	0	0	0	0	0	0	0									Jeg har ikke behandlet med andet naturmedicin	Have not used herbal remedies
547	1	Fyn	Funen	Lille hund < 10 kg	Small dog <10 kg	0	0	0	0	0	0	0	0	0	0	0	0	0	0			1	1	0	0	0	0	0	0	0	0	0	0	0	0	0	0									Jeg har ikke behandlet med andet naturmedicin	Have not used herbal remedies
548	1	Fyn	Funen	Ekstra stor hund 30-40 kg	Extra large dog 30-40 kg	0	0	0	0	0	0	0	0	0	0	0	0	0	0			1	1	0	0	0.252133	0.252133	0	0	0	0	0	0	0	0	0	0									Jeg har ikke behandlet med andet naturmedicin	Have not used herbal remedies
549	1	Midtjylland	Mid Jutland	Lille hund < 10 kg	Small dog <10 kg	1	1	0	0	0	0	0	0	0	0	0	0	0	0			0	0	0	0	1	1	0	0	0	0	0	0	0	0	0	0	Nytårsangst.	New Years eve	Ja, overbevisende og god effekt	Yes, very convincing and good effect	Andet sted, specificér	Other place, please specify	oilsbysimpson.dk	oilsbysimpson.dk	Jeg har ikke behandlet med andet naturmedicin	Have not used herbal remedies
550	1	Øvrige Sjælland	Other Zealand	Lille hund < 10 kg	Small dog <10 kg	1	1	0	0	0	0	0	0	0	0	0	0	0	0			0	0	0	0	0	0	0	0	0	0	0	0	0	0	0	0	Dårlig ryg og angst	Back pain and anxiety	Ja, overbevisende og god effekt	Yes, very convincing and good effect	Andet sted, specificér	Other place, please specify	Privat	Private	Jeg har ikke behandlet med andet naturmedicin	Have not used herbal remedies
551	1	Øvrige Sjælland	Other Zealand	Medium hund 10-20 kg	Medium dog 10-20 kg	0	0	0	0	0	0	0	0	0	0	0	0	0	0			1	1	0	0	0	0	0	0	0	0	0	0	0	0	0	0									Jeg har ikke behandlet med andet naturmedicin	Have not used herbal remedies
552	1	Hovedstadsområdet	Greater Copenhagen	Lille hund < 10 kg	Small dog <10 kg	0	0	0	0	0	0	0	0	0	0	0	0	0	0			1	1	0	0	0	0	0	0	0	0	0	0	0	0	0	0									Jeg har ikke behandlet med andet naturmedicin	Have not used herbal remedies
553	1	Sønderjylland	Southern Jutland	Ekstra stor hund 30-40 kg	Extra large dog 30-40 kg	1	1	0	0	0	0	0	0	0	0	0	0	0	0			0	0	0	0	0.233634	0.233634	0	0	0	0	0	0	0	0	1	1	Adfærd stress	Behavior and stress	Ja, overbevisende og god effekt	Yes, very convincing and good effect	Internettet	Internet			Jeg har behandlet eller behandler med andet natur medicin	Have used or uses herbal remedies	Homøopati	Homeopathy
554	1	Nordsjælland	Northern Jutland	Lille hund < 10 kg	Small dog <10 kg	0	0	0	0	0	0	0	0	0	0	0	0	0	0			1	1	0	0	0	0	0	0	0	0	0	0	0	0	0	0									Jeg har ikke behandlet med andet naturmedicin	Have not used herbal remedies
555	1	Øvrige Sjælland	Other Zealand	Lille hund < 10 kg	Small dog <10 kg	0	0	0	0	0	0	0	0	0	0	0	0	0	0			1	1	0	0	0	0	0	0	0	0	0	0	0	0	0	0									Jeg har ikke behandlet med andet naturmedicin	Have not used herbal remedies
556	1	Midtjylland	Mid Jutland	Lille hund < 10 kg	Small dog <10 kg	0	0	0	0	0	0	0	0	0	0	0	0	0	0			1	1	0	0	0	0	0	0	0	0	0	0	0	0	0	0									Jeg har behandlet eller behandler med andet natur medicin	Have used or uses herbal remedies	Viacutan	Omega 3 and 6
557	1	Midtjylland	Mid Jutland	Ekstra stor hund 30-40 kg	Extra large dog 30-40 kg	0	0	0	0	0	0	0	0	0	0	0	0	0	0			1	1	0	0	0.244474	0.244474	0	0	0	0	0	0	0	0	0	0									Jeg har behandlet eller behandler med andet natur medicin	Have used or uses herbal remedies	Mod lopper	Against fleas
558	1	Øvrige Sjælland	Other Zealand	Medium hund 10-20 kg	Medium dog 10-20 kg	0	0	0	0	0	0	0	0	0	0	0	0	0	0			1	1	0	0	0	0	0	0	0	0	0	0	0	0	0	0									Jeg har ikke behandlet med andet naturmedicin	Have not used herbal remedies
559	1	Hovedstadsområdet	Greater Copenhagen	Lille hund < 10 kg	Small dog <10 kg	0	0	0	0	0	0	0	0	0	0	0	0	0	0			1	1	0	0	0	0	0	0	0	0	0	0	0	0	0	0									Jeg har behandlet eller behandler med andet natur medicin	Have used or uses herbal remedies	Canosan, Luposan gelenk, flexvital.	Green lipped Mussels
560	1	Øvrige Sjælland	Other Zealand	Stor hund 20-30 kg	Large dog 20-30 kg	1	1	0	0	0	0	0	0	0	0	1	1	0	0			0	0	0	0	0.198109	0.198109	0	0	0	0	0	0	0	0	0	0	Lungeproblemer, hosteri forsvandt helt efter brug af cannabis	Lung problems, coughing disappeared after use of cannabis	Ja, overbevisende og god effekt	Yes, very convincing and good effect	Internettet	Internet			Jeg har ikke behandlet med andet naturmedicin	Have not used herbal remedies
561	1	Sønderjylland	Southern Jutland	Lille hund < 10 kg	Small dog <10 kg	0	0	0	0	0	0	0	0	0	0	0	0	0	0			1	1	0	0	0	0	0	0	0	0	0	0	0	0	0	0									Jeg har ikke behandlet med andet naturmedicin	Have not used herbal remedies
562	1	Nordsjælland	Northern Jutland	Lille hund < 10 kg	Small dog <10 kg	1	1	1	1	0	0	0	0	0	0	0	0	0	0			0	0	0	0	1	1	0	0	0	0	0	0	1	1	0	0			Muligvis, men der var ikke overbevisende effekt	Possible, but not convincing effect	Internettet	Internet			Jeg har ikke behandlet med andet naturmedicin	Have not used herbal remedies
563	1	Øvrige Sjælland	Other Zealand	Gigant hund > 40 kg	Giant dog > 40 kg	0	0	0	0	0	0	0	0	0	0	0	0	0	0			1	1	0	0	0.221733	0.221733	0	0	0	0	0	0	0	0	0	0									Jeg har behandlet eller behandler med andet natur medicin	Have used or uses herbal remedies	Zylkene. Zoolac	Zylkene - alfa-casozepin
564	1	Fyn	Funen	Gigant hund > 40 kg	Giant dog > 40 kg	1	1	0	0	0	0	0	0	0	0	0	0	0	0			0	0	0	0	0.232338	0.232338	0	0	0	0	0	0	0	0	0	0			Nej, ingen effekt	No, no effect	Internettet	Internet			Jeg har ikke behandlet med andet naturmedicin	Have not used herbal remedies
565	1	Øvrige Sjælland	Other Zealand	Medium hund 10-20 kg	Medium dog 10-20 kg	1	1	0	0	0	0	0	0	0	0	0	0	0	0			0	0	0	0	0	0	0	0	0	0	0	0	0	0	0	0	Mod angst /utryghed	Anxiety and stress	Ja, der var nogen effekt	Yes, convincing with some effect	Internettet	Internet			Jeg har ikke behandlet med andet naturmedicin	Have not used herbal remedies
566	1	Øvrige Sjælland	Other Zealand	Medium hund 10-20 kg	Medium dog 10-20 kg	0	0	0	0	0	0	1	1	0	0	0	0	0	0			0	0	0	0	1	1	0	0	0	0	0	0	0	0	0	0	Adfærd	Behavior issues	Ja, der var nogen effekt	Yes, convincing with some effect	Andet sted, specificér	Other place, please specify	Dyrlægen	Veterinarian	Jeg har ikke behandlet med andet naturmedicin	Have not used herbal remedies
567	1	Sønderjylland	Southern Jutland	Lille hund < 10 kg	Small dog <10 kg	0	0	0	0	0	0	0	0	0	0	0	0	0	0			1	1	0	0	0	0	0	0	0	0	0	0	0	0	0	0									Jeg har ikke behandlet med andet naturmedicin	Have not used herbal remedies
568	1	Fyn	Funen	Stor hund 20-30 kg	Large dog 20-30 kg	0	0	0	0	0	0	0	0	0	0	1	1	0	0	Omega 3 og hamp i oile fra dyrlægen	Omega 3 and hemp in oil from the vet	0	0	0	0	0.218905	0.218905	0	0	0	0	0	0	1	1	0	0	Lungebetændelse	Pneumonia	Ja, overbevisende og god effekt	Yes, very convincing and good effect	Andet sted, specificér	Other place, please specify	Olien med omega 3 og hamp er købt ved dyrlægen. Den medicinske/+THC plante er anvendt til egen opskrift på fuldspektrum oile.	The oil with omega 3 and hemp is bought at the veterinarian. The medical/+THC plant is used in own receipe on full spectrum oil.	Jeg har behandlet eller behandler med andet natur medicin	Have used or uses herbal remedies	Hømopati	Homeopathy
569	1	Sønderjylland	Southern Jutland	Stor hund 20-30 kg	Large dog 20-30 kg	0	0	0	0	0	0	0	0	0	0	0	0	0	0			1	1	0	0	0.193278	0.193278	0	0	0	0	0	0	0	0	0	0									Jeg har ikke behandlet med andet naturmedicin	Have not used herbal remedies
570	1	Midtjylland	Mid Jutland	Lille hund < 10 kg	Small dog <10 kg	0	0	0	0	0	0	0	0	0	0	0	0	0	0			1	1	0	0	0	0	0	0	0	0	1	1	0	0	0	0									Jeg har behandlet eller behandler med andet natur medicin	Have used or uses herbal remedies	Fiskeolie	Fish oil
571	1	Hovedstadsområdet	Greater Copenhagen	Ekstra stor hund 30-40 kg	Extra large dog 30-40 kg	1	1	0	0	0	0	0	0	0	0	0	0	0	0			0	0	1	1	0.249246	0.249246	0	0	0	0	0	0	0	0	0	0	Stress	Stress	Ja, overbevisende og god effekt	Yes, very convincing and good effect	Internettet	Internet			Jeg har behandlet eller behandler med andet natur medicin	Have used or uses herbal remedies	Baldrian, KALM, zyklane	Valerian, Calm - L-Tryptophane, Milk peptides, Vitamine B, L-Theanine, Zylkene - alfa-casozepin
572	1	Hovedstadsområdet	Greater Copenhagen	Stor hund 20-30 kg	Large dog 20-30 kg	0	0	0	0	0	0	0	0	0	0	0	0	0	0			1	1	1	1	0.216136	0.216136	0	0	0	0	1	1	0	0	0	0									Jeg har ikke behandlet med andet naturmedicin	Have not used herbal remedies
573	1	Øvrige Sjælland	Other Zealand	Lille hund < 10 kg	Small dog <10 kg	1	1	0	0	0	0	0	0	0	0	0	0	0	0			0	0	0	0	1	1	0	0	0	0	0	0	0	0	0	0			Ja, overbevisende og god effekt	Yes, very convincing and good effect	Internettet	Internet			Jeg har ikke behandlet med andet naturmedicin	Have not used herbal remedies
574	1	Øvrige Sjælland	Other Zealand	Medium hund 10-20 kg	Medium dog 10-20 kg	0	0	0	0	0	0	0	0	0	0	0	0	0	0			1	1	0	0	0	0	0	0	0	0	0	0	0	0	0	0									Jeg har behandlet eller behandler med andet natur medicin	Have used or uses herbal remedies	Glucosamin	Glucosamine
575	1	Øvrige Sjælland	Other Zealand	Gigant hund > 40 kg	Giant dog > 40 kg	1	1	0	0	0	0	0	0	0	0	0	0	0	0			0	0	0	0	0.223383	0.223383	0	0	0	0	0	0	0	0	0	0			Nej, ingen effekt	No, no effect	Internettet	Internet			Jeg har ikke behandlet med andet naturmedicin	Have not used herbal remedies
576	1	Hovedstadsområdet	Greater Copenhagen	Lille hund < 10 kg	Small dog <10 kg	0	0	0	0	0	0	0	0	0	0	0	0	0	0			1	1	0	0	0	0	0	0	0	0	0	0	0	0	0	0									Jeg har ikke behandlet med andet naturmedicin	Have not used herbal remedies
577	1	Sønderjylland	Southern Jutland	Ekstra stor hund 30-40 kg	Extra large dog 30-40 kg	0	0	0	0	0	0	0	0	0	0	0	0	0	0			1	1	0	0	0.234636	0.234636	0	0	0	0	0	0	0	0	0	0									Jeg har ikke behandlet med andet naturmedicin	Have not used herbal remedies
578	1	Midtjylland	Mid Jutland	Gigant hund > 40 kg	Giant dog > 40 kg	0	0	0	0	0	0	0	0	0	0	0	0	0	0			1	1	0	0	0.227566	0.227566	0	0	0	0	0	0	0	0	0	0									Jeg har behandlet eller behandler med andet natur medicin	Have used or uses herbal remedies	Beroligende	Sedative
579	1	Midtjylland	Mid Jutland	Medium hund 10-20 kg	Medium dog 10-20 kg	0	0	0	0	0	0	0	0	0	0	0	0	0	0			1	1	0	0	0.17849	0.17849	0	0	0	0	0	0	0	0	0	0									Jeg har behandlet eller behandler med andet natur medicin	Have used or uses herbal remedies	baldrian	Valerian
580	1	Hovedstadsområdet	Greater Copenhagen	Medium hund 10-20 kg	Medium dog 10-20 kg	0	0	0	0	0	0	0	0	0	0	0	0	0	0			1	1	0	0	0.185737	0.185737	0	0	0	0	0	0	0	0	0	0									Jeg har ikke behandlet med andet naturmedicin	Have not used herbal remedies
581	1	Midtjylland	Mid Jutland	Lille hund < 10 kg	Small dog <10 kg	0	0	0	0	0	0	0	0	0	0	0	0	0	0			1	1	0	0	0	0	0	0	0	0	0	0	0	0	0	0									Jeg har ikke behandlet med andet naturmedicin	Have not used herbal remedies
582	1	Nordsjælland	Northern Zealand	Lille hund < 10 kg	Small dog <10 kg	0	0	0	0	0	0	0	0	0	0	0	0	0	0			1	1	0	0	0	0	0	0	0	0	0	0	0	0	0	0									Jeg har ikke behandlet med andet naturmedicin	Have not used herbal remedies
583	1	Fyn	Funen	Ekstra stor hund 30-40 kg	Extra large dog 30-40 kg	1	1	0	0	0	0	0	0	0	0	0	0	0	0			0	0	0	0	0.252192	0.252192	0	0	0	0	0	0	0	0	0	0	Forebyggende	Preventive	Muligvis, men der var ikke overbevisende effekt	Possible, but not convincing effect	Internettet	Internet			Jeg har ikke behandlet med andet naturmedicin	Have not used herbal remedies
584	1	Nordsjælland	Northern Zealand	Lille hund < 10 kg	Small dog <10 kg	0	0	0	0	0	0	0	0	0	0	0	0	0	0			1	1	0	0	0	0	0	0	0	0	0	0	0	0	0	0									Jeg har ikke behandlet med andet naturmedicin	Have not used herbal remedies
585	1	Sønderjylland	Southern Jutland	Ekstra stor hund 30-40 kg	Extra large dog 30-40 kg	1	1	0	0	0	0	0	0	0	0	0	0	0	0			0	0	0	0	0.233516	0.233516	0	0	0	0	0	0	0	0	0	0			Ja, der var nogen effekt	Yes, convincing with some effect	Internettet	Internet			Jeg har behandlet eller behandler med andet natur medicin	Have used or uses herbal remedies	Hyaluron	Hyoloronic acid
586	1	Midtjylland	Mid Jutland	Lille hund < 10 kg	Small dog <10 kg	1	1	0	0	0	0	0	0	0	0	0	0	0	0			0	0	0	0	0	0	0	0	0	0	0	0	0	0	0	0	Panikangst ved en stor variation af høje lyde. Torden, nytårsskyts m.m.	Anxiety and sound phobia	Muligvis, men der var ikke overbevisende effekt	Possible, but not convincing effect	Internettet	Internet			Jeg har behandlet eller behandler med andet natur medicin	Have used or uses herbal remedies	Calm	Calm - L-Tryptophane, Milk peptides, Vitamine B, L-Theanine
587	1	Øvrige Sjælland	Other Zealand	Lille hund < 10 kg	Small dog <10 kg	0	0	0	0	0	0	0	0	0	0	0	0	0	0			1	1	0	0	0	0	0	0	0	0	0	0	0	0	0	0									Jeg har ikke behandlet med andet naturmedicin	Have not used herbal remedies
588	1	Sønderjylland	Southern Jutland	Lille hund < 10 kg	Small dog <10 kg	0	0	0	0	0	0	0	0	0	0	0	0	0	0			1	1	0	0	0	0	0	0	0	0	0	0	0	0	0	0									Jeg har ikke behandlet med andet naturmedicin	Have not used herbal remedies
589	1	Midtjylland	Mid Jutland	Medium hund 10-20 kg	Medium dog 10-20 kg	1	1	0	0	0	0	0	0	0	0	0	0	0	0			0	0	0	0	0.17961	0.17961	0	0	0	0	0	0	0	0	0	0			Muligvis, men der var ikke overbevisende effekt	Possible, but not convincing effect	Internettet	Internet			Jeg har ikke behandlet med andet naturmedicin	Have not used herbal remedies
590	1	Midtjylland	Mid Jutland	Ekstra stor hund 30-40 kg	Extra large dog 30-40 kg	0	0	0	0	0	0	0	0	0	0	0	0	0	0			1	1	0	0	0.245299	0.245299	0	0	0	0	0	0	0	0	0	0									Jeg har behandlet eller behandler med andet natur medicin	Have used or uses herbal remedies	Diverse urter der skulle afhjælpe allergi gener	Herbs
591	1	Øvrige Sjælland	Other Zealand	Lille hund < 10 kg	Small dog <10 kg	0	0	0	0	0	0	0	0	0	0	0	0	0	0			1	1	0	0	0	0	0	0	0	0	0	0	0	0	0	0									Jeg har behandlet eller behandler med andet natur medicin	Have used or uses herbal remedies	Theanin	Theanin
592	1	Midtjylland	Mid Jutland	Gigant hund > 40 kg	Giant dog > 40 kg	1	1	0	0	0	0	0	0	0	0	0	0	0	0			0	0	0	0	0.227153	0.227153	0	0	0	0	0	0	1	1	0	0			Muligvis, men der var ikke overbevisende effekt	Possible, but not convincing effect	Internettet	Internet			Jeg har behandlet eller behandler med andet natur medicin	Have used or uses herbal remedies	Midler mod hudproblemer biotin og hoksmix	Treatment for skin problems, biotine, Hoksmix
593	1	Sønderjylland	Southern Jutland	Ekstra stor hund 30-40 kg	Extra large dog 30-40 kg	0	0	0	0	0	0	0	0	0	0	0	0	0	0			1	1	0	0	0.234105	0.234105	0	0	0	0	1	1	0	0	0	0									Jeg har behandlet eller behandler med andet natur medicin	Have used or uses herbal remedies	Bachs blomstermedicin	Bach Flower Remedies
594	1	Sønderjylland	Southern Jutland	Ekstra stor hund 30-40 kg	Extra large dog 30-40 kg	1	1	0	0	0	0	0	0	0	0	0	0	0	0			0	0	0	0	0.234164	0.234164	0	0	0	0	0	0	1	1	0	0			Ja, der var nogen effekt	Yes, convincing with some effect	Andet sted, specificér	Other place, please specify	Fra firma med dansk konsulent/vejleder	Retailer	Jeg har ikke behandlet med andet naturmedicin	Have not used herbal remedies
595	1	Øvrige Sjælland	Other Zealand	Lille hund < 10 kg	Small dog <10 kg	0	0	0	0	0	0	0	0	0	0	0	0	0	0			1	1	0	0	0	0	0	0	0	0	0	0	0	0	0	0									Jeg har behandlet eller behandler med andet natur medicin	Have used or uses herbal remedies	Er ikke helt sikker på hvad naturlægemidler dækker over, men har brugt adaptil.	Nartural remedies
596	1	Sønderjylland	Southern Jutland	Stor hund 20-30 kg	Large dog 20-30 kg	0	0	0	0	0	0	0	0	0	0	0	0	0	0			1	1	0	0	0.192041	0.192041	0	0	0	0	1	1	0	0	0	0									Jeg har behandlet eller behandler med andet natur medicin	Have used or uses herbal remedies	Kovaline	Kovaline.
597	1	Sønderjylland	Southern Jutland	Medium hund 10-20 kg	Medium dog 10-20 kg	0	0	0	0	0	0	0	0	0	0	0	0	0	0			1	1	0	0	0	0	0	0	0	0	0	0	0	0	0	0									Jeg har ikke behandlet med andet naturmedicin	Have not used herbal remedies
598	1	Hovedstadsområdet	Greater Copenhagen	Lille hund < 10 kg	Small dog <10 kg	0	0	0	0	0	0	0	0	0	0	0	0	0	0			1	1	0	0	0	0	0	0	0	0	1	1	0	0	0	0									Jeg har ikke behandlet med andet naturmedicin	Have not used herbal remedies
599	1	Midtjylland	Mid Jutland	Stor hund 20-30 kg	Large dog 20-30 kg	0	0	0	0	0	0	0	0	0	0	0	0	0	0			1	1	0	0	0.209774	0.209774	0	0	0	0	0	0	0	0	0	0									Jeg har ikke behandlet med andet naturmedicin	Have not used herbal remedies
600	1	Midtjylland	Mid Jutland	Lille hund < 10 kg	Small dog <10 kg	0	0	0	0	0	0	0	0	0	0	0	0	0	0			1	1	0	0	0	0	0	0	0	0	0	0	0	0	0	0									Jeg har behandlet eller behandler med andet natur medicin	Have used or uses herbal remedies	Calm	Calm - L-Tryptophane, Milk peptides, Vitamine B, L-Theanine
601	1	Nordsjælland	Northern Jutland	Lille hund < 10 kg	Small dog <10 kg	1	1	0	0	0	0	0	0	0	0	0	0	0	0			0	0	0	0	1	1	0	0	0	0	0	0	0	0	0	0			Ja, overbevisende og god effekt	Yes, very convincing and good effect	Internettet	Internet			Jeg har ikke behandlet med andet naturmedicin	Have not used herbal remedies
602	1	Midtjylland	Mid Jutland	Stor hund 20-30 kg	Large dog 20-30 kg	1	1	0	0	1	1	0	0	0	0	0	0	0	0			0	0	1	1	0.209833	0.209833	0	0	0	0	0	0	1	1	0	0			Ja, overbevisende og god effekt	Yes, very convincing and good effect	Internettet	Internet			Jeg har ikke behandlet med andet naturmedicin	Have not used herbal remedies
603	1	Hovedstadsområdet	Greater Copenhagen	Lille hund < 10 kg	Small dog <10 kg	0	0	0	0	0	0	0	0	0	0	0	0	0	0			1	1	0	0	0	0	0	0	0	0	0	0	0	0	0	0									Jeg har ikke behandlet med andet naturmedicin	Have not used herbal remedies
604	1	Hovedstadsområdet	Greater Copenhagen	Medium hund 10-20 kg	Medium dog 10-20 kg	1	1	0	0	0	0	0	0	0	0	0	0	0	0			0	0	0	0	0.183616	0.183616	0	0	0	0	1	1	1	1	0	0			Ja, der var nogen effekt	Yes, convincing with some effect	Internettet	Internet			Jeg har behandlet eller behandler med andet natur medicin	Have used or uses herbal remedies	Hybenpulver	Rosehip
605	1	Midtjylland	Mid Jutland	Lille hund < 10 kg	Small dog <10 kg	1	1	0	0	0	0	0	0	0	0	0	0	0	0			0	0	0	0	0	0	0	0	0	0	0	0	0	0	0	0	Nervøs, dårligt spisende unghund	Nervousness, lack of appetite in young dog	Nej, ingen effekt	No, no effect	Andet sted, specificér	Other place, please specify	Hundetræner - men hunden ville ikke i tage dråberne, så ved ikke om det virker ??	Dog trainer	Jeg har behandlet eller behandler med andet natur medicin	Have used or uses herbal remedies	Kalm	Calm - L-Tryptophane, Milk peptides, Vitamine B, L-Theanine
606	1	Øvrige Sjælland	Other Zealand	Lille hund < 10 kg	Small dog <10 kg	0	0	0	0	0	0	0	0	0	0	0	0	0	0			1	1	0	0	0	0	0	0	0	0	0	0	0	0	0	0									Jeg har ikke behandlet med andet naturmedicin	Have not used herbal remedies
607	1	Fyn	Funen	Lille hund < 10 kg	Small dog <10 kg	1	1	0	0	0	0	0	0	0	0	0	0	0	0			0	0	0	0	0	0	0	0	0	0	0	0	0	0	0	0	Luft besvær	Respiratory difficulties	Ja, overbevisende og god effekt	Yes, very convincing and good effect	Internettet	Internet			Jeg har ikke behandlet med andet naturmedicin	Have not used herbal remedies
608	1	Øvrige Sjælland	Other Zealand	Ekstra stor hund 30-40 kg	Extra large dog 30-40 kg	0	0	0	0	0	0	0	0	0	0	0	0	0	0			1	1	0	0	0.237994	0.237994	0	0	0	0	0	0	0	0	0	0									Jeg har ikke behandlet med andet naturmedicin	Have not used herbal remedies
609	1	Sønderjylland	Southern Jutland	Stor hund 20-30 kg	Large dog 20-30 kg	0	0	0	0	0	0	0	0	0	0	0	0	0	0			1	1	0	0	0.193337	0.193337	0	0	0	0	0	0	0	0	0	0									Jeg har ikke behandlet med andet naturmedicin	Have not used herbal remedies
610	1	Øvrige Sjælland	Other Zealand	Ekstra stor hund 30-40 kg	Extra large dog 30-40 kg	0	0	0	0	0	0	0	0	0	0	0	0	0	0			1	1	0	0	0.238053	0.238053	0	0	0	0	0	0	0	0	0	0									Jeg har ikke behandlet med andet naturmedicin	Have not used herbal remedies
611	1	Øvrige Sjælland	Other Zealand	Medium hund 10-20 kg	Medium dog 10-20 kg	0	0	0	0	0	0	0	0	0	0	0	0	0	0			1	1	0	0	0	0	0	0	0	0	0	0	0	0	0	0									Jeg har ikke behandlet med andet naturmedicin	Have not used herbal remedies
612	1	Øvrige Sjælland	Other Zealand	Ekstra stor hund 30-40 kg	Extra large dog 30-40 kg	0	0	0	0	0	0	0	0	0	0	0	0	0	0			1	1	0	0	0.238112	0.238112	0	0	0	0	0	0	0	0	0	0									Jeg har ikke behandlet med andet naturmedicin	Have not used herbal remedies
613	1	Hovedstadsområdet	Greater Copenhagen	Lille hund < 10 kg	Small dog <10 kg	0	0	0	0	0	0	0	0	0	0	0	0	0	0			1	1	0	0	0	0	0	0	0	0	0	0	0	0	0	0									Jeg har ikke behandlet med andet naturmedicin	Have not used herbal remedies
614	1	Øvrige Sjælland	Other Zealand	Stor hund 20-30 kg	Large dog 20-30 kg	1	1	0	0	0	0	0	0	0	0	0	0	0	0			0	0	0	0	0.198168	0.198168	0	0	0	0	0	0	0	0	0	0			Muligvis, men der var ikke overbevisende effekt	Possible, but not convincing effect	Internettet	Internet			Jeg har ikke behandlet med andet naturmedicin	Have not used herbal remedies
615	1	Nordsjælland	Northern Zealand	Ekstra stor hund 30-40 kg	Extra large dog 30-40 kg	0	0	0	0	0	0	0	0	0	0	0	0	0	0			1	1	0	0	0.239997	0.239997	0	0	0	0	0	0	0	0	0	0									Jeg har behandlet eller behandler med andet natur medicin	Have used or uses herbal remedies	Baldrian kapsler, homøterapi dråber til nytår.	Valerian, homeopathy
616	1	Øvrige Sjælland	Other Zealand	Gigant hund > 40 kg	Giant dog > 40 kg	1	1	0	0	0	0	0	0	0	0	1	1	0	0			0	0	0	0	0.22244	0.22244	0	0	0	0	0	0	0	0	1	1			Ja, overbevisende og god effekt	Yes, very convincing and good effect	Udenlands	Abroad			Jeg har behandlet eller behandler med andet natur medicin	Have used or uses herbal remedies	Glucosamin	Glucosamine
617	1	Hovedstadsområdet	Greater Copenhagen	Lille hund < 10 kg	Small dog <10 kg	1	1	0	0	0	0	0	0	0	0	0	0	0	0			0	0	0	0	0	0	0	0	0	0	0	0	0	0	0	0	Nervøsitet	Nervousness	Ja, der var nogen effekt	Yes, convincing with some effect	Andet sted, specificér	Other place, please specify	Privat bekendt.	Private acquaintance	Jeg har ikke behandlet med andet naturmedicin	Have not used herbal remedies
618	1	Midtjylland	Mid Jutland	Ekstra stor hund 30-40 kg	Extra large dog 30-40 kg	0	0	0	0	0	0	0	0	0	0	0	0	0	0			1	1	0	0	0.246124	0.246124	0	0	0	0	0	0	0	0	0	0									Jeg har ikke behandlet med andet naturmedicin	Have not used herbal remedies
619	1	Fyn	Funen	Medium hund 10-20 kg	Medium dog 10-20 kg	0	0	0	0	0	0	0	0	0	0	0	0	0	0			1	1	0	0	0.190744	0.190744	0	0	0	0	0	0	0	0	0	0									Jeg har ikke behandlet med andet naturmedicin	Have not used herbal remedies
620	1	Midtjylland	Mid Jutland	Ekstra stor hund 30-40 kg	Extra large dog 30-40 kg	0	0	0	0	0	0	0	0	0	0	0	0	0	0			1	1	0	0	0.246183	0.246183	0	0	0	0	0	0	0	0	0	0									Jeg har ikke behandlet med andet naturmedicin	Have not used herbal remedies
621	1	Øvrige Sjælland	Other Zealand	Medium hund 10-20 kg	Medium dog 10-20 kg	1	1	0	0	0	0	0	0	0	0	0	0	0	0			0	0	1	1	1	1	0	0	0	0	0	0	0	0	0	0			Ja, overbevisende og god effekt	Yes, very convincing and good effect	Andet sted, specificér	Other place, please specify	Privat	Private	Jeg har ikke behandlet med andet naturmedicin	Have not used herbal remedies
622	1	Hovedstadsområdet	Greater Copenhagen	Stor hund 20-30 kg	Large dog 20-30 kg	1	1	0	0	0	0	0	0	0	0	0	0	0	0			0	0	1	1	0.216195	0.216195	0	0	0	0	0	0	0	0	0	0			Ja, der var nogen effekt	Yes, convincing with some effect	Internettet	Internet			Jeg har ikke behandlet med andet naturmedicin	Have not used herbal remedies
623	1	Nordsjælland	Northern Zealand	Stor hund 20-30 kg	Large dog 20-30 kg	0	0	0	0	0	0	0	0	0	0	0	0	0	0			1	1	0	0	0.200819	0.200819	0	0	0	0	0	0	0	0	0	0									Jeg har behandlet eller behandler med andet natur medicin	Have used or uses herbal remedies	Traumeel	Homeopathy
624	1	Fyn	Funen	Medium hund 10-20 kg	Medium dog 10-20 kg	1	1	0	0	0	0	0	0	0	0	0	0	0	0			0	0	0	0	0.190214	0.190214	0	0	0	0	0	0	0	0	0	0			Ja, der var nogen effekt	Yes, convincing with some effect	Andet sted, specificér	Other place, please specify	Udenlandsk hjemmeside	International webpage	Jeg har ikke behandlet med andet naturmedicin	Have not used herbal remedies
625	1	Nordsjælland	Northern Zealand	Gigant hund > 40 kg	Giant dog > 40 kg	1	1	0	0	0	0	0	0	0	0	0	0	0	0			0	0	0	0	0.225033	0.225033	0	0	0	0	0	0	0	0	0	0			Muligvis, men der var ikke overbevisende effekt	Possible, but not convincing effect	Internettet	Internet			Jeg har behandlet eller behandler med andet natur medicin	Have used or uses herbal remedies	Hestekuren	Vitamines and trace elements
626	1	Øvrige Sjælland	Other Zealand	Ekstra stor hund 30-40 kg	Extra large dog 30-40 kg	0	0	0	0	0	0	0	0	0	0	0	0	0	0			1	1	0	0	0.236521	0.236521	0	0	0	0	0	0	0	0	0	0									Jeg har behandlet eller behandler med andet natur medicin	Have used or uses herbal remedies	GLME for at forebygge ledskader hos en brugshund	GLME
627	1	Fyn	Funen	Lille hund < 10 kg	Small dog <10 kg	0	0	0	0	0	0	0	0	0	0	0	0	0	0			1	1	0	0	0	0	0	0	0	0	0	0	0	0	0	0									Jeg har behandlet eller behandler med andet natur medicin	Have used or uses herbal remedies	Glucosamine	Glucosamine
628	1	Hovedstadsområdet	Greater Copenhagen	Medium hund 10-20 kg	Medium dog 10-20 kg	0	0	0	0	0	0	0	0	0	0	0	0	0	0			1	1	0	0	0.185796	0.185796	0	0	0	0	0	0	0	0	0	0									Jeg har ikke behandlet med andet naturmedicin	Have not used herbal remedies
629	1	Hovedstadsområdet	Greater Copenhagen	Medium hund 10-20 kg	Medium dog 10-20 kg	0	0	0	0	0	0	0	0	0	0	0	0	0	0			1	1	0	0	0.182791	0.182791	0	0	0	0	0	0	0	0	0	0									Jeg har behandlet eller behandler med andet natur medicin	Have used or uses herbal remedies	Svenskedyre apotek Multiflex	Vitamine
630	1	Øvrige Sjælland	Other Zealand	Medium hund 10-20 kg	Medium dog 10-20 kg	1	1	0	0	0	0	0	0	0	0	0	0	0	0			0	0	0	0	0	0	0	0	0	0	0	0	0	0	0	0	Angst for maskiner	Anxiety	Ja, der var nogen effekt	Yes, convincing with some effect	Internettet	Internet			Jeg har ikke behandlet med andet naturmedicin	Have not used herbal remedies
631	1	Nordsjælland	Northern Zealand	Ekstra stor hund 30-40 kg	Extra large dog 30-40 kg	0	0	0	0	0	0	0	0	0	0	0	0	0	0			1	1	0	0	0.240645	0.240645	0	0	0	0	0	0	0	0	0	0									Jeg har ikke behandlet med andet naturmedicin	Have not used herbal remedies
632	1	Nordsjælland	Northern Jutland	Ekstra stor hund 30-40 kg	Extra large dog 30-40 kg	0	0	0	0	0	0	0	0	0	0	0	0	0	0			1	1	0	0	0.24306	0.24306	0	0	0	0	0	0	0	0	0	0									Jeg har ikke behandlet med andet naturmedicin	Have not used herbal remedies
633	1	Hovedstadsområdet	Greater Copenhagen	Ekstra stor hund 30-40 kg	Extra large dog 30-40 kg	1	1	0	0	0	0	0	0	0	0	0	0	0	0			0	0	0	0	0.249364	0.249364	0	0	0	0	1	1	0	0	0	0	Stress/separationsangst-behandling	Stress, separation anxiety	Ja, overbevisende og god effekt	Yes, very convincing and good effect	Internettet	Internet			Jeg har behandlet eller behandler med andet natur medicin	Have used or uses herbal remedies	Antistress, kalm	Calm - L-Tryptophane, Milk peptides, Vitamine B, L-Theanine
634	1	Øvrige Sjælland	Other Zealand	Lille hund < 10 kg	Small dog <10 kg	1	1	0	0	0	0	0	0	0	0	0	0	0	0			0	0	0	0	0	0	0	0	0	0	0	0	0	0	0	0			Ja, der var nogen effekt	Yes, convincing with some effect	Internettet	Internet			Jeg har behandlet eller behandler med andet natur medicin	Have used or uses herbal remedies	kan Ikke huske navnet men det var noget til at slappe af på	Can not remember
635	1	Midtjylland	Mid Jutland	Ekstra stor hund 30-40 kg	Extra large dog 30-40 kg	0	0	0	0	0	0	0	0	0	0	1	1	0	0			0	0	0	0	0.244533	0.244533	0	0	0	0	0	0	0	0	0	0			Ja, overbevisende og god effekt	Yes, very convincing and good effect	Andet sted, specificér	Other place, please specify	Privat økologisk dyrket	Private biodynamic cultivator	Jeg har behandlet eller behandler med andet natur medicin	Have used or uses herbal remedies	Kolloid sølv og marietidsel	Colloidal silver and milk thistle
636	1	Øvrige Sjælland	Other Zealand	Medium hund 10-20 kg	Medium dog 10-20 kg	0	0	0	0	0	0	0	0	0	0	0	0	0	0			1	1	0	0	0	0	0	0	0	0	0	0	0	0	0	0									Jeg har behandlet eller behandler med andet natur medicin	Have used or uses herbal remedies	Serene-um mod angst ved fyrværkeri	Trace elements
637	1	Midtjylland	Mid Jutland	Lille hund < 10 kg	Small dog <10 kg	0	0	0	0	0	0	0	0	0	0	0	0	0	0	Cpd pastiller	Cpd tablets	0	0	0	0	1	1	0	0	0	0	0	0	0	0	0	0			Ja, overbevisende og god effekt	Yes, very convincing and good effect	Internettet	Internet			Jeg har ikke behandlet med andet naturmedicin	Have not used herbal remedies
638	1	Nordsjælland	Northern Zealand	Stor hund 20-30 kg	Large dog 20-30 kg	1	1	0	0	0	0	0	0	0	0	0	0	0	0			0	0	0	0	0.201113	0.201113	0	0	0	0	0	0	0	0	0	0	Angst mod tordenvejr	Thunder phobia	Muligvis, men der var ikke overbevisende effekt	Possible, but not convincing effect	Internettet	Internet			Jeg har behandlet eller behandler med andet natur medicin	Have used or uses herbal remedies	Homøopatiske piller	Homeopathy
639	1	Sønderjylland	Southern Jutland	Stor hund 20-30 kg	Large dog 20-30 kg	0	0	0	0	0	0	0	0	0	0	0	0	0	0			1	1	0	0	0.193396	0.193396	0	0	0	0	0	0	0	0	0	0									Jeg har ikke behandlet med andet naturmedicin	Have not used herbal remedies
640	1	Nordsjælland	Northern Jutland	Ekstra stor hund 30-40 kg	Extra large dog 30-40 kg	1	1	0	0	0	0	0	0	0	0	0	0	0	0			0	0	0	0	0.243119	0.243119	0	0	0	0	0	0	0	0	0	0			Muligvis, men der var ikke overbevisende effekt	Possible, but not convincing effect	Helsekost	Herbalist			Jeg har ikke behandlet med andet naturmedicin	Have not used herbal remedies
641	1	Nordsjælland	Northern Jutland	Lille hund < 10 kg	Small dog <10 kg	0	0	0	0	0	0	0	0	0	0	0	0	0	0			1	1	0	0	0	0	0	0	0	0	0	0	0	0	0	0									Jeg har behandlet eller behandler med andet natur medicin	Have used or uses herbal remedies	Glucosamin med chondroitin	Glucosamine, chondroitin
642	1	Fyn	Funen	Stor hund 20-30 kg	Large dog 20-30 kg	1	1	0	0	0	0	0	0	0	0	0	0	0	0			0	0	0	0	0.219436	0.219436	0	0	0	0	0	0	0	0	1	1			Muligvis, men der var ikke overbevisende effekt	Possible, but not convincing effect	Internettet	Internet			Jeg har behandlet eller behandler med andet natur medicin	Have used or uses herbal remedies	Bachs blomster dråber Calm og nødhjælps dråber	Bach Flower Remedies
643	1	Sønderjylland	Southern Jutland	Ekstra stor hund 30-40 kg	Extra large dog 30-40 kg	0	0	0	0	0	0	0	0	0	0	0	0	0	0			1	1	0	0	0.234695	0.234695	0	0	0	0	0	0	0	0	0	0									Jeg har ikke behandlet med andet naturmedicin	Have not used herbal remedies
644	1	Nordsjælland	Northern Jutland	Lille hund < 10 kg	Small dog <10 kg	0	0	0	0	0	0	0	0	0	0	0	0	0	0			1	1	0	0	0	0	0	0	0	0	0	0	0	0	0	0									Jeg har ikke behandlet med andet naturmedicin	Have not used herbal remedies
645	1	Hovedstadsområdet	Greater Copenhagen	Stor hund 20-30 kg	Large dog 20-30 kg	1	1	0	0	0	0	0	0	0	0	0	0	0	0			0	0	0	0	0.216254	0.216254	0	0	0	0	0	0	0	0	0	0			Muligvis, men der var ikke overbevisende effekt	Possible, but not convincing effect	Internettet	Internet			Jeg har ikke behandlet med andet naturmedicin	Have not used herbal remedies
646	1	Øvrige Sjælland	Other Zealand	Medium hund 10-20 kg	Medium dog 10-20 kg	0	0	0	0	0	0	0	0	0	0	0	0	0	0			1	1	0	0	0	0	0	0	0	0	0	0	0	0	0	0									Jeg har behandlet eller behandler med andet natur medicin	Have used or uses herbal remedies	Kosttilskud; fiskeolie 400 mg. + Senior fra Svenske Dyrapoteket og hjemmelavet hvidløgsolie (kun udtræk, ikke selve hvidløget)	Fish oil, senior from a swedish veterinary pharmacy, garlic
647	1	Nordsjælland	Northern Zealand	Lille hund < 10 kg	Small dog <10 kg	1	1	0	0	0	0	0	0	0	0	0	0	0	0			0	0	0	0	0	0	0	0	0	0	0	0	0	0	0	0	pga af tordenvejr,fyrværkeri	Thunder, fireworks	Ja, der var nogen effekt	Yes, convincing with some effect	Andet sted, specificér	Other place, please specify	er selv forhandler af dette	I am a retailer	Jeg har behandlet eller behandler med andet natur medicin	Have used or uses herbal remedies	uniq insekt free som er naturlig flåt og insekt middel da jeg ikke vil proppe mine hunde med gift.	Uniq
648	1	Hovedstadsområdet	Greater Copenhagen	Stor hund 20-30 kg	Large dog 20-30 kg	1	1	0	0	0	0	0	0	0	0	0	0	0	0			0	0	0	0	0.216313	0.216313	0	0	0	0	0	0	0	0	0	0			Ja, overbevisende og god effekt	Yes, very convincing and good effect	Udenlands	Abroad			Jeg har ikke behandlet med andet naturmedicin	Have not used herbal remedies
649	1	Hovedstadsområdet	Greater Copenhagen	Lille hund < 10 kg	Small dog <10 kg	0	0	0	0	0	0	0	0	0	0	0	0	0	0			1	1	0	0	0	0	0	0	1	1	0	0	0	0	0	0									Jeg har behandlet eller behandler med andet natur medicin	Have used or uses herbal remedies	GD olie kapsler 700 mg med linol, gammalimolen og eicosapentonsyre samt E votsmin	GD oil, gammalimolen, eicosapentonsyre, vitamine E
650	1	Øvrige Sjælland	Other Zealand	Stor hund 20-30 kg	Large dog 20-30 kg	0	0	0	0	0	0	0	0	0	0	0	0	0	0			1	1	0	0	0.195281	0.195281	0	0	0	0	0	0	0	0	0	0									Jeg har behandlet eller behandler med andet natur medicin	Have used or uses herbal remedies	Kalm ifm nytår	Calm - L-Tryptophane, Milk peptides, Vitamine B, L-Theanine
651	1	Sønderjylland	Southern Jutland	Ekstra stor hund 30-40 kg	Extra large dog 30-40 kg	0	0	0	0	0	0	0	0	0	0	0	0	0	0			1	1	0	0	0.234753	0.234753	0	0	0	0	0	0	0	0	0	0									Jeg har ikke behandlet med andet naturmedicin	Have not used herbal remedies
652	1	Hovedstadsområdet	Greater Copenhagen	Gigant hund > 40 kg	Giant dog > 40 kg	1	1	0	0	0	0	0	0	0	0	0	0	0	0			0	0	0	0	0.230099	0.230099	0	0	0	0	0	0	0	0	0	0			Ja, overbevisende og god effekt	Yes, very convincing and good effect	Andet sted, specificér	Other place, please specify	Hos dyrlæge	Veterinarian	Jeg har ikke behandlet med andet naturmedicin	Have not used herbal remedies
653	1	Øvrige Sjælland	Other Zealand	Stor hund 20-30 kg	Large dog 20-30 kg	0	0	0	0	0	0	0	0	0	0	0	0	0	0			1	1	0	0	0.198227	0.198227	0	0	0	0	0	0	0	0	0	0									Jeg har ikke behandlet med andet naturmedicin	Have not used herbal remedies
654	1	Midtjylland	Mid Jutland	Lille hund < 10 kg	Small dog <10 kg	0	0	0	0	0	0	0	0	0	0	0	0	0	0			1	1	0	0	0	0	0	0	0	0	0	0	0	0	0	0									Jeg har ikke behandlet med andet naturmedicin	Have not used herbal remedies
655	1	Hovedstadsområdet	Greater Copenhagen	Lille hund < 10 kg	Small dog <10 kg	0	0	0	0	0	0	0	0	0	0	0	0	0	0			1	1	0	0	0	0	0	0	0	0	0	0	0	0	0	0									Jeg har behandlet eller behandler med andet natur medicin	Have used or uses herbal remedies	Calm	Calm - L-Tryptophane, Milk peptides, Vitamine B, L-Theanine
656	1	Øvrige Sjælland	Other Zealand	Gigant hund > 40 kg	Giant dog > 40 kg	0	0	0	0	0	0	0	0	0	0	0	0	0	0			1	1	0	0	0.223442	0.223442	0	0	0	0	0	0	0	0	0	0									Jeg har ikke behandlet med andet naturmedicin	Have not used herbal remedies
657	1	Sønderjylland	Southern Jutland	Ekstra stor hund 30-40 kg	Extra large dog 30-40 kg	1	1	0	0	0	0	0	0	1	1	0	0	0	0			0	0	0	0	0.233045	0.233045	0	0	0	0	0	0	0	0	0	0	Hd	Hip dysplasia	Muligvis, men der var ikke overbevisende effekt	Possible, but not convincing effect	Andet sted, specificér	Other place, please specify	Hundetræning lokal butik	Via a dog trainer and local shop	Jeg har behandlet eller behandler med andet natur medicin	Have used or uses herbal remedies	Vitapetz	VitaPetz
658	1	Nordsjælland	Northern Zealand	Ekstra stor hund 30-40 kg	Extra large dog 30-40 kg	0	0	0	0	0	0	0	0	0	0	0	0	0	0			1	1	0	0	0.240704	0.240704	0	0	0	0	0	0	0	0	0	0									Jeg har ikke behandlet med andet naturmedicin	Have not used herbal remedies
659	1	Øvrige Sjælland	Other Zealand	Lille hund < 10 kg	Small dog <10 kg	0	0	0	0	0	0	0	0	0	0	0	0	0	0			1	1	0	0	0	0	0	0	0	0	0	0	0	0	0	0									Jeg har behandlet eller behandler med andet natur medicin	Have used or uses herbal remedies	Hun fik noget til at berolige hende omkring nytårsaften.	Something sedative
660	1	Midtjylland	Mid Jutland	Stor hund 20-30 kg	Large dog 20-30 kg	0	0	0	0	0	0	0	0	0	0	0	0	0	0			1	1	0	0	0.209892	0.209892	0	0	0	0	0	0	0	0	0	0									Jeg har ikke behandlet med andet naturmedicin	Have not used herbal remedies
661	1	Hovedstadsområdet	Greater Copenhagen	Medium hund 10-20 kg	Medium dog 10-20 kg	0	0	0	0	0	0	0	0	0	0	0	0	0	0			1	1	0	0	0.185854	0.185854	0	0	0	0	0	0	0	0	0	0									Jeg har ikke behandlet med andet naturmedicin	Have not used herbal remedies
662	1	Sønderjylland	Southern Jutland	Ekstra stor hund 30-40 kg	Extra large dog 30-40 kg	0	0	0	0	0	0	0	0	0	0	0	0	0	0			1	1	0	0	0.234812	0.234812	0	0	0	0	0	0	0	0	0	0									Jeg har ikke behandlet med andet naturmedicin	Have not used herbal remedies
663	1	Hovedstadsområdet	Greater Copenhagen	Lille hund < 10 kg	Small dog <10 kg	0	0	0	0	0	0	0	0	0	0	0	0	0	0			1	1	0	0	0	0	0	0	0	0	0	0	0	0	0	0									Jeg har ikke behandlet med andet naturmedicin	Have not used herbal remedies
664	1	Øvrige Sjælland	Other Zealand	Gigant hund > 40 kg	Giant dog > 40 kg	1	1	0	0	1	1	0	0	1	1	1	1	0	0			0	0	0	0	0.222205	0.222205	0	0	0	0	0	0	1	1	0	0	Autoimmun sygdom	Auto-immune disease	Ja, overbevisende og god effekt	Yes, very convincing and good effect	Internettet	Internet			Jeg har behandlet eller behandler med andet natur medicin	Have used or uses herbal remedies	Gurkemeje m sort peber, hyben, zink, kraftig C vitamin, bor, B kompleks, omega 3	Turmeric, black pebber, rosehip, zink, vitamine C, vitamine B, Omega 3
665	1	Øvrige Sjælland	Other Zealand	Medium hund 10-20 kg	Medium dog 10-20 kg	0	0	0	0	0	0	0	0	0	0	0	0	0	0			1	1	0	0	0	0	0	0	0	0	0	0	0	0	0	0									Jeg har ikke behandlet med andet naturmedicin	Have not used herbal remedies
666	1	Fyn	Funen	Medium hund 10-20 kg	Medium dog 10-20 kg	1	1	1	1	0	0	0	0	0	0	0	0	0	0			0	0	0	0	0.190803	0.190803	0	0	0	0	0	0	0	0	0	0	Brystbetændelse	Mastitis	Ja, overbevisende og god effekt	Yes, very convincing and good effect	Internettet	Internet			Jeg har ikke behandlet med andet naturmedicin	Have not used herbal remedies
667	1	Midtjylland	Mid Jutland	Medium hund 10-20 kg	Medium dog 10-20 kg	1	1	0	0	0	0	0	0	1	1	0	0	0	0			0	0	0	0	0.17796	0.17796	0	0	0	0	0	0	1	1	0	0			Ja, overbevisende og god effekt	Yes, very convincing and good effect	Internettet	Internet			Jeg har behandlet eller behandler med andet natur medicin	Have used or uses herbal remedies	Homøopatiske dråber	Homeopathy
668	1	Hovedstadsområdet	Greater Copenhagen	Medium hund 10-20 kg	Medium dog 10-20 kg	0	0	0	0	0	0	0	0	0	0	0	0	0	0			1	1	0	0	0.185913	0.185913	0	0	0	0	0	0	0	0	0	0									Jeg har ikke behandlet med andet naturmedicin	Have not used herbal remedies
669	1	Øvrige Sjælland	Other Zealand	Lille hund < 10 kg	Small dog <10 kg	1	1	0	0	0	0	0	0	0	0	0	0	0	0			0	0	0	0	1	1	0	0	0	0	0	0	1	1	0	0			Ja, overbevisende og god effekt	Yes, very convincing and good effect	Andet sted, specificér	Other place, please specify	Dyrehandel	Petshop	Jeg har ikke behandlet med andet naturmedicin	Have not used herbal remedies
670	1	Nordsjælland	Northern Zealand	Medium hund 10-20 kg	Medium dog 10-20 kg	0	0	0	0	0	0	0	0	0	0	0	0	0	0			1	1	0	0	0	0	0	0	0	0	0	0	0	0	0	0									Jeg har behandlet eller behandler med andet natur medicin	Have used or uses herbal remedies	Homøopatisk medicin ordineret af dyrlæge ifm operativ fjernelse af godartet talgknude i huden.	Homeopathy
671	1	Midtjylland	Mid Jutland	Stor hund 20-30 kg	Large dog 20-30 kg	0	0	0	0	0	0	0	0	0	0	0	0	0	0			1	1	0	0	0.20995	0.20995	0	0	0	0	0	0	0	0	0	0									Jeg har ikke behandlet med andet naturmedicin	Have not used herbal remedies
672	1	Fyn	Funen	Stor hund 20-30 kg	Large dog 20-30 kg	1	1	0	0	0	0	0	0	0	0	0	0	0	0			0	0	0	0	0.219612	0.219612	0	0	0	0	0	0	0	0	0	0	Uventet forbedring af inflammation i tandkødet.	Gingivitis	Ja, der var nogen effekt	Yes, convincing with some effect	Andet sted, specificér	Other place, please specify	I udlandet, på internettet. Sensiseeds	International webpage	Jeg har ikke behandlet med andet naturmedicin	Have not used herbal remedies
673	1	Midtjylland	Mid Jutland	Stor hund 20-30 kg	Large dog 20-30 kg	1	1	0	0	0	0	0	0	0	0	0	0	0	0			0	0	0	0	0.206533	0.206533	0	0	0	0	0	0	0	0	0	0			Ja, overbevisende og god effekt	Yes, very convincing and good effect	Internettet	Internet			Jeg har behandlet eller behandler med andet natur medicin	Have used or uses herbal remedies	Senior fra svenska apotek	Senior tablets from Swedish veterinary pharmacy
674	1	Midtjylland	Mid Jutland	Medium hund 10-20 kg	Medium dog 10-20 kg	0	0	0	0	0	0	0	0	0	0	0	0	0	0			1	1	0	0	0.179668	0.179668	0	0	0	0	0	0	0	0	0	0									Jeg har ikke behandlet med andet naturmedicin	Have not used herbal remedies
675	1	Hovedstadsområdet	Greater Copenhagen	Gigant hund > 40 kg	Giant dog > 40 kg	0	0	0	0	0	0	0	0	0	0	0	0	0	0			1	1	0	0	0.230512	0.230512	0	0	0	0	0	0	0	0	0	0									Jeg har ikke behandlet med andet naturmedicin	Have not used herbal remedies
676	1	Nordsjælland	Northern Jutland	Stor hund 20-30 kg	Large dog 20-30 kg	0	0	0	0	0	0	0	0	0	0	0	0	0	0			1	1	0	0	0.20512	0.20512	0	0	0	0	0	0	0	0	0	0									Jeg har ikke behandlet med andet naturmedicin	Have not used herbal remedies
677	1	Øvrige Sjælland	Other Zealand	Ekstra stor hund 30-40 kg	Extra large dog 30-40 kg	0	0	0	0	0	0	0	0	0	0	0	0	0	0			1	1	0	0	0.23817	0.23817	0	0	0	0	0	0	0	0	0	0									Jeg har ikke behandlet med andet naturmedicin	Have not used herbal remedies
678	1	Midtjylland	Mid Jutland	Stor hund 20-30 kg	Large dog 20-30 kg	0	0	0	0	0	0	0	0	0	0	0	0	0	0			1	1	0	0	0.210009	0.210009	0	0	0	0	0	0	0	0	0	0									Jeg har ikke behandlet med andet naturmedicin	Have not used herbal remedies
679	1	Fyn	Funen	Stor hund 20-30 kg	Large dog 20-30 kg	0	0	0	0	0	0	0	0	0	0	0	0	0	0			1	1	0	0	0.219082	0.219082	0	0	0	0	0	0	0	0	0	0									Jeg har behandlet eller behandler med andet natur medicin	Have used or uses herbal remedies	Glücosamin/msm-pulver pga gigt	Glucosamine, msm
680	1	Fyn	Funen	Lille hund < 10 kg	Small dog <10 kg	1	1	0	0	0	0	0	0	0	0	0	0	0	0			0	0	0	0	1	1	0	0	0	0	0	0	0	0	0	0			Ja, overbevisende og god effekt	Yes, very convincing and good effect	Andet sted, specificér	Other place, please specify	Hundefoder butik	Petshop	Jeg har behandlet eller behandler med andet natur medicin	Have used or uses herbal remedies	Homøepat	Homeopathy
681	1	Øerne	Islands	Medium hund 10-20 kg	Medium dog 10-20 kg	0	0	0	0	0	0	0	0	0	0	0	0	0	0			1	1	0	0	0.182202	0.182202	0	0	0	0	0	0	0	0	0	0									Jeg har behandlet eller behandler med andet natur medicin	Have used or uses herbal remedies	Glucosamin	Glucosamine
682	1	Fyn	Funen	Ekstra stor hund 30-40 kg	Extra large dog 30-40 kg	0	0	0	0	0	0	0	0	0	0	0	0	0	0			1	1	0	0	0.252251	0.252251	0	0	0	0	0	0	0	0	0	0									Jeg har ikke behandlet med andet naturmedicin	Have not used herbal remedies
683	1	Øerne	Islands	Stor hund 20-30 kg	Large dog 20-30 kg	0	0	0	0	0	0	0	0	0	0	0	0	0	0			1	1	0	0	0.212602	0.212602	0	0	0	0	0	0	0	0	0	0									Jeg har behandlet eller behandler med andet natur medicin	Have used or uses herbal remedies	?	?
684	1	Midtjylland	Mid Jutland	Ekstra stor hund 30-40 kg	Extra large dog 30-40 kg	1	1	0	0	0	0	0	0	0	0	0	0	0	0			0	0	0	0	0.245063	0.245063	0	0	0	0	0	0	0	0	0	0			Ja, der var nogen effekt	Yes, convincing with some effect	Andet sted, specificér	Other place, please specify	Jeg forhandler det, fra et dansk firma.	I am a retailer, from a Danish company	Jeg har behandlet eller behandler med andet natur medicin	Have used or uses herbal remedies	Glykosamin, spirulina	Glucosamine, spirlina
685	1	Hovedstadsområdet	Greater Copenhagen	Stor hund 20-30 kg	Large dog 20-30 kg	0	0	0	0	0	0	0	0	0	0	0	0	0	0			1	1	0	0	0.216372	0.216372	0	0	0	0	0	0	0	0	0	0									Jeg har ikke behandlet med andet naturmedicin	Have not used herbal remedies
686	1	Hovedstadsområdet	Greater Copenhagen	Ekstra stor hund 30-40 kg	Extra large dog 30-40 kg	0	0	0	0	0	0	0	0	0	0	0	0	0	0			1	1	0	0	0.249129	0.249129	0	0	0	0	0	0	0	0	0	0									Jeg har behandlet eller behandler med andet natur medicin	Have used or uses herbal remedies	Ferrimon halsbånd	Pheromone
687	1	Øvrige Sjælland	Other Zealand	Ekstra stor hund 30-40 kg	Extra large dog 30-40 kg	0	0	0	0	0	0	0	0	0	0	0	0	0	0			1	1	0	0	0.238229	0.238229	0	0	0	0	0	0	0	0	0	0									Jeg har ikke behandlet med andet naturmedicin	Have not used herbal remedies
688	1	Midtjylland	Mid Jutland	Medium hund 10-20 kg	Medium dog 10-20 kg	0	0	0	0	0	0	0	0	0	0	0	0	0	0			1	1	0	0	0.179727	0.179727	0	0	0	0	0	0	0	0	0	0									Jeg har ikke behandlet med andet naturmedicin	Have not used herbal remedies
689	1	Midtjylland	Mid Jutland	Ekstra stor hund 30-40 kg	Extra large dog 30-40 kg	0	0	0	0	0	0	0	0	0	0	0	0	0	0			1	1	0	0	0.246242	0.246242	0	0	0	0	0	0	0	0	0	0									Jeg har ikke behandlet med andet naturmedicin	Have not used herbal remedies
690	1	Øvrige Sjælland	Other Zealand	Lille hund < 10 kg	Small dog <10 kg	0	0	0	0	0	0	0	0	0	0	0	0	0	0			1	1	0	0	0	0	0	0	0	0	0	0	0	0	0	0									Jeg har ikke behandlet med andet naturmedicin	Have not used herbal remedies
691	1	Sønderjylland	Southern Jutland	Stor hund 20-30 kg	Large dog 20-30 kg	1	1	0	0	0	0	0	0	0	0	0	0	0	0			0	0	0	0	0.191805	0.191805	0	0	0	0	0	0	0	0	0	0	Støtte af usikker hund	Anxiety	Ja, overbevisende og god effekt	Yes, very convincing and good effect	Andet sted, specificér	Other place, please specify	Sys Vad, kropsbehandler	Therapist	Jeg har behandlet eller behandler med andet natur medicin	Have used or uses herbal remedies	Støttende for mave/Tarm har vi givet inulin	Inulin
692	1	Nordsjælland	Northern Zealand	Medium hund 10-20 kg	Medium dog 10-20 kg	0	0	0	0	0	0	0	0	0	0	0	0	0	0			1	1	0	0	0	0	0	0	0	0	0	0	0	0	0	0									Jeg har ikke behandlet med andet naturmedicin	Have not used herbal remedies
693	1	Hovedstadsområdet	Greater Copenhagen	Lille hund < 10 kg	Small dog <10 kg	0	0	0	0	0	0	0	0	0	0	0	0	0	0			1	1	0	0	0	0	0	0	0	0	0	0	0	0	0	0									Jeg har ikke behandlet med andet naturmedicin	Have not used herbal remedies
694	1	Hovedstadsområdet	Greater Copenhagen	Lille hund < 10 kg	Small dog <10 kg	1	1	0	0	0	0	0	0	0	0	0	0	0	0			0	0	0	0	1	1	0	0	0	0	0	0	0	0	0	0	afhjælpning af gigt	Arthrosis	Muligvis, men der var ikke overbevisende effekt	Possible, but not convincing effect	Andet sted, specificér	Other place, please specify	hos dyrlægen	Veterinarian	Jeg har behandlet eller behandler med andet natur medicin	Have used or uses herbal remedies	flexadin	Flexadine
695	1	Sønderjylland	Southern Jutland	Medium hund 10-20 kg	Medium dog 10-20 kg	0	0	1	1	0	0	0	0	0	0	0	0	0	0			0	0	0	0	1	1	0	0	0	0	0	0	0	0	0	0	Slidgigt	Arthrosis	Ja, der var nogen effekt	Yes, convincing with some effect	Andet sted, specificér	Other place, please specify	Nordic oil	Nordic oil	Jeg har behandlet eller behandler med andet natur medicin	Have used or uses herbal remedies	Grønlæbet musling- glykosamin	Green lipped Mussels, glucosamine
696	1	Øvrige Sjælland	Other Zealand	Stor hund 20-30 kg	Large dog 20-30 kg	1	1	0	0	0	0	0	0	0	0	0	0	0	0			0	0	0	0	0.195811	0.195811	0	0	0	0	0	0	0	0	0	0	Gigt, stivhed	Arthrosis	Ja, overbevisende og god effekt	Yes, very convincing and good effect	Andet sted, specificér	Other place, please specify	Kollega	Colleague	Jeg har behandlet eller behandler med andet natur medicin	Have used or uses herbal remedies	GLM mm	GLM
697	1	Fyn	Funen	Gigant hund > 40 kg	Giant dog > 40 kg	1	1	0	0	0	0	0	0	0	0	0	0	0	0			0	0	0	0	0.232043	0.232043	0	0	0	0	0	0	0	0	0	0	Stress grundet omplacering	Stress	Ja, overbevisende og god effekt	Yes, very convincing and good effect	Andet sted, specificér	Other place, please specify	Der hvor jeg køber cbd olie til mig selv	Retailer	Jeg har ikke behandlet med andet naturmedicin	Have not used herbal remedies
698	1	Midtjylland	Mid Jutland	Gigant hund > 40 kg	Giant dog > 40 kg	0	0	0	0	0	0	0	0	0	0	0	0	0	0			1	1	0	0	0.226918	0.226918	0	0	0	0	0	0	0	0	0	0									Jeg har behandlet eller behandler med andet natur medicin	Have used or uses herbal remedies	zylkene og adaptil	Zylkene - alfa-casozepin
699	1	Nordsjælland	Northern Jutland	Ekstra stor hund 30-40 kg	Extra large dog 30-40 kg	0	0	0	0	0	0	0	0	0	0	0	0	0	0			1	1	0	0	0.242118	0.242118	0	0	0	0	0	0	0	0	0	0									Jeg har behandlet eller behandler med andet natur medicin	Have used or uses herbal remedies	Grønlæbet muslingeskaller	Green lipped Mussels
700	1	Hovedstadsområdet	Greater Copenhagen	Lille hund < 10 kg	Small dog <10 kg	0	0	0	0	0	0	0	0	0	0	0	0	0	0	CBD Kokosolie	CBD coconut oil	0	0	0	0	0	0	0	0	0	0	0	0	0	0	0	0	Seperations angst	Separation anxiety	Ja, der var nogen effekt	Yes, convincing with some effect	Andet sted, specificér	Other place, please specify	Har en kammerat med webshop som jeg spurgte til råds	Webshop	Jeg har ikke behandlet med andet naturmedicin	Have not used herbal remedies
701	1	Nordsjælland	Northern Zealand	Medium hund 10-20 kg	Medium dog 10-20 kg	0	0	0	0	0	0	0	0	0	0	0	0	0	0			1	1	0	0	0	0	0	0	0	0	0	0	0	0	0	0									Jeg har ikke behandlet med andet naturmedicin	Have not used herbal remedies
702	1	Sønderjylland	Southern Jutland	Lille hund < 10 kg	Small dog <10 kg	1	1	0	0	0	0	0	0	0	0	0	0	0	0			0	0	0	0	0	0	0	0	0	0	0	0	0	0	0	0	Gigt i skulder og med 100% effekt	Arthrosis with 100 % effect	Ja, overbevisende og god effekt	Yes, very convincing and good effect	Internettet	Internet			Jeg har ikke behandlet med andet naturmedicin	Have not used herbal remedies
703	1	Fyn	Funen	Lille hund < 10 kg	Small dog <10 kg	0	0	0	0	0	0	0	0	0	0	0	0	0	0			1	1	0	0	0	0	0	0	1	1	0	0	0	0	0	0									Jeg har ikke behandlet med andet naturmedicin	Have not used herbal remedies
704	1	Øvrige Sjælland	Other Zealand	Medium hund 10-20 kg	Medium dog 10-20 kg	1	1	0	0	0	0	0	0	0	0	0	0	0	0			0	0	0	0	1	1	0	0	0	0	0	0	0	0	0	0			Muligvis, men der var ikke overbevisende effekt	Possible, but not convincing effect	Internettet	Internet			Jeg har ikke behandlet med andet naturmedicin	Have not used herbal remedies
705	1	Hovedstadsområdet	Greater Copenhagen	Stor hund 20-30 kg	Large dog 20-30 kg	0	0	0	0	0	0	0	0	0	0	0	0	0	0			1	1	0	0	0.216431	0.216431	0	0	0	0	0	0	0	0	0	0									Jeg har ikke behandlet med andet naturmedicin	Have not used herbal remedies
706	1	Hovedstadsområdet	Greater Copenhagen	Stor hund 20-30 kg	Large dog 20-30 kg	0	0	0	0	0	0	0	0	0	0	0	0	0	0			1	1	0	0	0.21649	0.21649	0	0	0	0	0	0	0	0	0	0									Jeg har ikke behandlet med andet naturmedicin	Have not used herbal remedies
707	1	Sønderjylland	Southern Jutland	Stor hund 20-30 kg	Large dog 20-30 kg	1	1	0	0	0	0	0	0	0	0	0	0	0	0			0	0	0	0	0.193454	0.193454	0	0	0	0	0	0	0	0	0	0			Ja, overbevisende og god effekt	Yes, very convincing and good effect	Internettet	Internet			Jeg har ikke behandlet med andet naturmedicin	Have not used herbal remedies
708	1	Midtjylland	Mid Jutland	Lille hund < 10 kg	Small dog <10 kg	1	1	0	0	0	0	1	1	0	0	0	0	0	0			0	0	0	0	1	1	0	0	0	0	0	0	0	0	0	0			Ja, overbevisende og god effekt	Yes, very convincing and good effect	Internettet	Internet			Jeg har ikke behandlet med andet naturmedicin	Have not used herbal remedies
709	1	Nordsjælland	Northern Zealand	Lille hund < 10 kg	Small dog <10 kg	0	0	0	0	0	0	0	0	0	0	0	0	0	0			1	1	0	0	0	0	0	0	0	0	0	0	0	0	0	0									Jeg har ikke behandlet med andet naturmedicin	Have not used herbal remedies
710	1	Nordsjælland	Northern Jutland	Lille hund < 10 kg	Small dog <10 kg	1	1	0	0	0	0	0	0	0	0	0	0	0	0			0	0	0	0	1	1	0	0	0	0	0	0	0	0	0	0			Ja, overbevisende og god effekt	Yes, very convincing and good effect	Udenlands	Abroad			Jeg har ikke behandlet med andet naturmedicin	Have not used herbal remedies
711	1	Hovedstadsområdet	Greater Copenhagen	Lille hund < 10 kg	Small dog <10 kg	0	0	0	0	0	0	0	0	0	0	0	0	0	0			1	1	0	0	0	0	0	0	0	0	0	0	0	0	0	0									Jeg har behandlet eller behandler med andet natur medicin	Have used or uses herbal remedies	Canosan	Green lipped Mussels
712	1	Hovedstadsområdet	Greater Copenhagen	Stor hund 20-30 kg	Large dog 20-30 kg	0	0	0	0	0	0	0	0	0	0	0	0	0	0			1	1	0	0	0.216549	0.216549	0	0	0	0	0	0	0	0	0	0									Jeg har ikke behandlet med andet naturmedicin	Have not used herbal remedies
713	1	Hovedstadsområdet	Greater Copenhagen	Lille hund < 10 kg	Small dog <10 kg	0	0	0	0	0	0	0	0	0	0	0	0	0	0			1	1	0	0	0	0	0	0	0	0	0	0	0	0	0	0									Jeg har ikke behandlet med andet naturmedicin	Have not used herbal remedies
714	1	Sønderjylland	Southern Jutland	Ekstra stor hund 30-40 kg	Extra large dog 30-40 kg	1	1	0	0	1	1	0	0	0	0	0	0	0	0			0	0	0	0	0.234871	0.234871	0	0	0	0	0	0	0	0	0	0	Svamp og furunkler i poter	Fungal infection and furunculosis in paws	Ja, der var nogen effekt	Yes, convincing with some effect	Internettet	Internet			Jeg har ikke behandlet med andet naturmedicin	Have not used herbal remedies
715	1	Fyn	Funen	Ekstra stor hund 30-40 kg	Extra large dog 30-40 kg	0	0	0	0	0	0	0	0	0	0	0	0	0	0			1	1	0	0	0.25231	0.25231	0	0	0	0	0	0	0	0	0	0									Jeg har ikke behandlet med andet naturmedicin	Have not used herbal remedies
716	1	Nordsjælland	Northern Jutland	Lille hund < 10 kg	Small dog <10 kg	0	0	0	0	0	0	0	0	0	0	0	0	0	0			1	1	0	0	0	0	0	0	0	0	0	0	0	0	0	0									Jeg har ikke behandlet med andet naturmedicin	Have not used herbal remedies
717	1	Øvrige Sjælland	Other Zealand	Lille hund < 10 kg	Small dog <10 kg	1	1	0	0	0	0	0	0	0	0	0	0	0	0			0	0	0	0	0	0	0	0	0	0	0	0	0	0	0	0	Epilepsi	Epilepsy	Ja, overbevisende og god effekt	Yes, very convincing and good effect	Internettet	Internet			Jeg har behandlet eller behandler med andet natur medicin	Have used or uses herbal remedies	Ingefær piller - gær piller -	Ginger, brewers yeast
718	1	Midtjylland	Mid Jutland	Ekstra stor hund 30-40 kg	Extra large dog 30-40 kg	0	0	0	0	0	0	0	0	0	0	0	0	0	0			1	1	0	0	0.246301	0.246301	0	0	0	0	0	0	0	0	0	0									Jeg har ikke behandlet med andet naturmedicin	Have not used herbal remedies
719	1	Hovedstadsområdet	Greater Copenhagen	Lille hund < 10 kg	Small dog <10 kg	0	0	0	0	0	0	0	0	0	0	0	0	0	0			1	1	0	0	0	0	0	0	0	0	1	1	0	0	0	0									Jeg har ikke behandlet med andet naturmedicin	Have not used herbal remedies
720	1	Øvrige Sjælland	Other Zealand	Gigant hund > 40 kg	Giant dog > 40 kg	0	0	0	0	0	0	0	0	0	0	0	0	0	0			1	1	0	0	0.223501	0.223501	0	0	0	0	0	0	0	0	0	0									Jeg har ikke behandlet med andet naturmedicin	Have not used herbal remedies
721	1	Øvrige Sjælland	Other Zealand	Ekstra stor hund 30-40 kg	Extra large dog 30-40 kg	0	0	0	0	0	0	0	0	0	0	0	0	0	0			1	1	0	0	0.23658	0.23658	0	0	0	0	0	0	0	0	0	0									Jeg har behandlet eller behandler med andet natur medicin	Have used or uses herbal remedies	Flexadin	Flexadine
722	1	Nordsjælland	Northern Zealand	Medium hund 10-20 kg	Medium dog 10-20 kg	0	0	0	0	0	0	0	0	0	0	0	0	0	0			1	1	0	0	0	0	0	0	0	0	0	0	0	0	0	0									Jeg har ikke behandlet med andet naturmedicin	Have not used herbal remedies
723	1	Fyn	Funen	Gigant hund > 40 kg	Giant dog > 40 kg	0	0	0	0	0	0	0	0	0	0	0	0	0	0			1	1	0	0	0.231808	0.231808	0	0	0	0	0	0	0	0	0	0									Jeg har behandlet eller behandler med andet natur medicin	Have used or uses herbal remedies	Bachs Rescue, Q10, NeVet	Bach Flower Remedies, Q10, NeVet
724	1	Øvrige Sjælland	Other Zealand	Medium hund 10-20 kg	Medium dog 10-20 kg	0	0	0	0	0	0	0	0	0	0	0	0	0	0			1	1	0	0	0	0	0	0	0	0	0	0	0	0	0	0									Jeg har behandlet eller behandler med andet natur medicin	Have used or uses herbal remedies	Natur allergi medicin	Natural allergy medication
725	1	Øerne	Islands	Medium hund 10-20 kg	Medium dog 10-20 kg	0	0	0	0	0	0	0	0	0	0	0	0	0	0	Olie til at komme i maden. Hanföl.	Oil to put in food. Hanföl.	0	0	0	0	0.182143	0.182143	0	0	0	0	0	0	1	1	0	0			Muligvis, men der var ikke overbevisende effekt	Possible, but not convincing effect	Internettet	Internet			Jeg har behandlet eller behandler med andet natur medicin	Have used or uses herbal remedies	Kovaline. Kokosolie.	Kovaline, coco oil
726	1	Nordsjælland	Northern Zealand	Lille hund < 10 kg	Small dog <10 kg	1	1	0	0	0	0	0	0	0	0	0	0	0	0			0	0	1	1	0	0	0	0	0	0	0	0	0	0	0	0	Nytårs angst	Firework phobia	Ja, overbevisende og god effekt	Yes, very convincing and good effect	Internettet	Internet			Jeg har behandlet eller behandler med andet natur medicin	Have used or uses herbal remedies	Betaglucaner	Betaglucan
727	1	Midtjylland	Mid Jutland	Stor hund 20-30 kg	Large dog 20-30 kg	1	1	0	0	0	0	0	0	0	0	0	0	0	0			0	0	0	0	0.210068	0.210068	0	0	0	0	0	0	0	0	0	0	1 med stress og 1 med angst for lyde	1 with stress and 1 with sound phobia	Muligvis, men der var ikke overbevisende effekt	Possible, but not convincing effect	Internettet	Internet			Jeg har ikke behandlet med andet naturmedicin	Have not used herbal remedies
728	1	Nordsjælland	Northern Jutland	Lille hund < 10 kg	Small dog <10 kg	0	0	0	0	0	0	0	0	0	0	0	0	0	0			1	1	0	0	0	0	0	0	0	0	0	0	0	0	0	0									Jeg har behandlet eller behandler med andet natur medicin	Have used or uses herbal remedies	Pulver med bla grønlæbet musling og hyben forebyggende til ung hund med let patella lux.	Green lipped Mussels, rose hipp
729	1	Midtjylland	Mid Jutland	Ekstra stor hund 30-40 kg	Extra large dog 30-40 kg	1	1	0	0	0	0	0	0	0	0	0	0	0	0			0	0	0	0	0.24636	0.24636	0	0	1	1	0	0	0	0	0	0	Luftveje / vejrtrækning	Respiratory issues	Ja, overbevisende og god effekt	Yes, very convincing and good effect	Helsekost	Herbalist			Jeg har ikke behandlet med andet naturmedicin	Have not used herbal remedies
730	1	Øvrige Sjælland	Other Zealand	Stor hund 20-30 kg	Large dog 20-30 kg	1	1	0	0	0	0	0	0	0	0	0	0	0	0			0	0	0	0	0.195575	0.195575	0	0	0	0	0	0	0	0	0	0			Ja, der var nogen effekt	Yes, convincing with some effect	Helsekost	Herbalist			Jeg har behandlet eller behandler med andet natur medicin	Have used or uses herbal remedies	Grønalger	Green algae
731	1	Midtjylland	Mid Jutland	Stor hund 20-30 kg	Large dog 20-30 kg	1	1	0	0	0	0	0	0	0	0	0	0	0	0			0	0	0	0	0.210127	0.210127	0	0	0	0	0	0	0	0	0	0			Muligvis, men der var ikke overbevisende effekt	Possible, but not convincing effect	Internettet	Internet			Jeg har ikke behandlet med andet naturmedicin	Have not used herbal remedies
732	1	Hovedstadsområdet	Greater Copenhagen	Ekstra stor hund 30-40 kg	Extra large dog 30-40 kg	0	0	0	0	0	0	0	0	0	0	0	0	0	0			1	1	0	0	0.248422	0.248422	0	0	0	0	0	0	0	0	0	0									Jeg har behandlet eller behandler med andet natur medicin	Have used or uses herbal remedies	Mælkesyrebakterier og lakseolie	Probiotic, fish oil
733	1	Hovedstadsområdet	Greater Copenhagen	Ekstra stor hund 30-40 kg	Extra large dog 30-40 kg	0	0	0	0	0	0	0	0	0	0	0	0	0	0			1	1	0	0	0.249894	0.249894	0	0	0	0	0	0	0	0	0	0									Jeg har ikke behandlet med andet naturmedicin	Have not used herbal remedies
734	1	Øvrige Sjælland	Other Zealand	Stor hund 20-30 kg	Large dog 20-30 kg	0	0	0	0	0	0	0	0	0	0	0	0	0	0			1	1	0	0	0.198285	0.198285	0	0	0	0	0	0	0	0	0	0									Jeg har ikke behandlet med andet naturmedicin	Have not used herbal remedies
735	1	Midtjylland	Mid Jutland	Gigant hund > 40 kg	Giant dog > 40 kg	0	0	0	0	0	0	0	0	0	0	0	0	0	0			1	1	0	0	0.22786	0.22786	0	0	0	0	0	0	0	0	0	0									Jeg har ikke behandlet med andet naturmedicin	Have not used herbal remedies
736	1	Midtjylland	Mid Jutland	Medium hund 10-20 kg	Medium dog 10-20 kg	0	0	0	0	0	0	0	0	0	0	0	0	0	0			1	1	1	1	0.179786	0.179786	0	0	0	0	0	0	0	0	0	0									Jeg har ikke behandlet med andet naturmedicin	Have not used herbal remedies
737	1	Midtjylland	Mid Jutland	Medium hund 10-20 kg	Medium dog 10-20 kg	0	0	0	0	0	0	0	0	0	0	0	0	0	0			1	1	0	0	0.177194	0.177194	0	0	0	0	0	0	0	0	0	0									Jeg har behandlet eller behandler med andet natur medicin	Have used or uses herbal remedies	Zoolac, Canikur	Probiotic
738	1	Fyn	Funen	Stor hund 20-30 kg	Large dog 20-30 kg	1	1	0	0	0	0	0	0	0	0	0	0	0	0			0	0	0	0	0.220202	0.220202	0	0	0	0	0	0	1	1	0	0			Nej, ingen effekt	No, no effect	Internettet	Internet			Jeg har ikke behandlet med andet naturmedicin	Have not used herbal remedies
739	1	Midtjylland	Mid Jutland	Medium hund 10-20 kg	Medium dog 10-20 kg	0	0	0	0	0	0	0	0	0	0	0	0	0	0			1	1	0	0	0.179845	0.179845	0	0	0	0	0	0	0	0	0	0									Jeg har ikke behandlet med andet naturmedicin	Have not used herbal remedies
740	1	Hovedstadsområdet	Greater Copenhagen	Stor hund 20-30 kg	Large dog 20-30 kg	0	0	0	0	0	0	0	0	0	0	0	0	0	0			1	1	0	0	0.21378	0.21378	0	0	0	0	0	0	0	0	0	0									Jeg har behandlet eller behandler med andet natur medicin	Have used or uses herbal remedies	Kalm. (Beroligende til stress ved kørsel)	Calm - L-Tryptophane, Milk peptides, Vitamine B, L-Theanine
741	1	Øvrige Sjælland	Other Zealand	Ekstra stor hund 30-40 kg	Extra large dog 30-40 kg	0	0	0	0	0	0	0	0	0	0	0	0	0	0			1	1	0	0	0.236698	0.236698	0	0	0	0	0	0	0	0	0	0									Jeg har behandlet eller behandler med andet natur medicin	Have used or uses herbal remedies	Doterra æteriske olier mod Anaplasma infiktion	Etheric oils/herbs/colloidal silver
742	1	Øvrige Sjælland	Other Zealand	Stor hund 20-30 kg	Large dog 20-30 kg	0	0	0	0	0	0	0	0	0	0	0	0	0	0			1	1	0	0	0.195693	0.195693	0	0	0	0	0	0	0	0	0	0									Jeg har behandlet eller behandler med andet natur medicin	Have used or uses herbal remedies	Glucosamin, Magnesium , ingefær m.gurkemeje, Nødhjælpsdråbet.	Glucosamine, Mg, Ginger, turmeric
743	1	Fyn	Funen	Medium hund 10-20 kg	Medium dog 10-20 kg	1	1	1	1	0	0	0	0	0	0	0	0	0	0			0	0	0	0	0.190862	0.190862	0	0	0	0	0	0	0	0	0	0			Muligvis, men der var ikke overbevisende effekt	Possible, but not convincing effect	Internettet	Internet			Jeg har ikke behandlet med andet naturmedicin	Have not used herbal remedies
744	1	Midtjylland	Mid Jutland	Medium hund 10-20 kg	Medium dog 10-20 kg	1	1	0	0	0	0	0	0	0	0	0	0	0	0			0	0	0	0	0.179904	0.179904	0	0	0	0	0	0	0	0	0	0	en med Chrushing og en med angst	One with Cushings and on with anxiety	Muligvis, men der var ikke overbevisende effekt	Possible, but not convincing effect	Internettet	Internet			Jeg har ikke behandlet med andet naturmedicin	Have not used herbal remedies
745	1	Øvrige Sjælland	Other Zealand	Stor hund 20-30 kg	Large dog 20-30 kg	0	0	0	0	0	0	0	0	0	0	0	0	0	0			1	1	0	0	0.198344	0.198344	0	0	0	0	0	0	0	0	0	0									Jeg har ikke behandlet med andet naturmedicin	Have not used herbal remedies
746	1	Nordsjælland	Northern Jutland	Lille hund < 10 kg	Small dog <10 kg	1	1	0	0	0	0	0	0	0	0	0	0	0	0			0	0	0	0	1	1	0	0	0	0	0	0	0	0	0	0	Gigt	Arthrosis	Ja, overbevisende og god effekt	Yes, very convincing and good effect	Internettet	Internet			Jeg har behandlet eller behandler med andet natur medicin	Have used or uses herbal remedies	Canosan	Green lipped Mussels
747	1	Sønderjylland	Southern Jutland	Lille hund < 10 kg	Small dog <10 kg	0	0	0	0	0	0	0	0	0	0	0	0	0	0			1	1	0	0	0	0	0	0	0	0	0	0	0	0	0	0									Jeg har ikke behandlet med andet naturmedicin	Have not used herbal remedies
748	1	Nordsjælland	Northern Zealand	Lille hund < 10 kg	Small dog <10 kg	0	0	0	0	0	0	0	0	0	0	0	0	0	0			1	1	0	0	0	0	0	0	0	0	0	0	0	0	0	0									Jeg har ikke behandlet med andet naturmedicin	Have not used herbal remedies
749	1	Hovedstadsområdet	Greater Copenhagen	Lille hund < 10 kg	Small dog <10 kg	0	0	0	0	0	0	0	0	0	0	0	0	0	0			1	1	0	0	0	0	0	0	0	0	0	0	0	0	0	0									Jeg har ikke behandlet med andet naturmedicin	Have not used herbal remedies
750	1	Sønderjylland	Southern Jutland	Stor hund 20-30 kg	Large dog 20-30 kg	0	0	0	0	0	0	0	0	0	0	0	0	0	0			1	1	0	0	0.193513	0.193513	0	0	0	0	0	0	0	0	0	0									Jeg har ikke behandlet med andet naturmedicin	Have not used herbal remedies
751	1	Sønderjylland	Southern Jutland	Ekstra stor hund 30-40 kg	Extra large dog 30-40 kg	0	0	0	0	0	0	0	0	0	0	0	0	0	0			1	1	0	0	0.23493	0.23493	0	0	0	0	0	0	0	0	0	0									Jeg har ikke behandlet med andet naturmedicin	Have not used herbal remedies
752	1	Sønderjylland	Southern Jutland	Stor hund 20-30 kg	Large dog 20-30 kg	1	1	0	0	0	0	0	0	0	0	0	0	0	0			0	0	0	0	0.19263	0.19263	0	0	0	0	0	0	0	0	0	0			Ja, overbevisende og god effekt	Yes, very convincing and good effect	Andet sted, specificér	Other place, please specify	Dummyshoppen.dk	Dummyshoppen.dk	Jeg har ikke behandlet med andet naturmedicin	Have not used herbal remedies
753	1	Øvrige Sjælland	Other Zealand	Ekstra stor hund 30-40 kg	Extra large dog 30-40 kg	0	0	0	0	0	0	0	0	0	0	0	0	0	0			1	1	0	0	0.238288	0.238288	0	0	0	0	0	0	0	0	0	0									Jeg har ikke behandlet med andet naturmedicin	Have not used herbal remedies
754	1	Midtjylland	Mid Jutland	Ekstra stor hund 30-40 kg	Extra large dog 30-40 kg	0	0	0	0	0	0	0	0	0	0	1	1	0	0			0	0	0	0	0.244592	0.244592	0	0	0	0	0	0	0	0	0	0			Ja, overbevisende og god effekt	Yes, very convincing and good effect	Andet sted, specificér	Other place, please specify	Privat økoløgisk dyrket	Private biodynamic cultivator	Jeg har behandlet eller behandler med andet natur medicin	Have used or uses herbal remedies	kolloid sølv	Colloidal silver
755	1	Øvrige Sjælland	Other Zealand	Lille hund < 10 kg	Small dog <10 kg	0	0	0	0	0	0	0	0	0	0	0	0	0	0			1	1	0	0	0	0	0	0	0	0	0	0	0	0	0	0									Jeg har ikke behandlet med andet naturmedicin	Have not used herbal remedies
756	1	Nordsjælland	Northern Jutland	Stor hund 20-30 kg	Large dog 20-30 kg	0	0	0	0	0	0	0	0	0	0	0	0	0	0			1	1	0	0	0.205178	0.205178	0	0	0	0	0	0	0	0	0	0									Jeg har ikke behandlet med andet naturmedicin	Have not used herbal remedies
757	1	Øvrige Sjælland	Other Zealand	Gigant hund > 40 kg	Giant dog > 40 kg	1	1	0	0	0	0	0	0	0	0	0	0	0	0			0	0	0	0	0.22356	0.22356	0	0	0	0	0	0	0	0	0	0	Han er bange for tordenvejr	Thunder phobia	Muligvis, men der var ikke overbevisende effekt	Possible, but not convincing effect	Internettet	Internet			Jeg har ikke behandlet med andet naturmedicin	Have not used herbal remedies
758	1	Midtjylland	Mid Jutland	Medium hund 10-20 kg	Medium dog 10-20 kg	0	0	0	0	0	0	0	0	0	0	0	0	0	0			1	1	0	0	0.177548	0.177548	0	0	0	0	0	0	0	0	0	0									Jeg har behandlet eller behandler med andet natur medicin	Have used or uses herbal remedies	Lakse olie, og pulver til led, med blånæbet musling	Fish oil, mussels
759	1	Sønderjylland	Southern Jutland	Lille hund < 10 kg	Small dog <10 kg	0	0	0	0	0	0	0	0	0	0	0	0	0	0			1	1	0	0	0	0	0	0	0	0	0	0	0	0	0	0									Jeg har ikke behandlet med andet naturmedicin	Have not used herbal remedies
760	1	Fyn	Funen	Gigant hund > 40 kg	Giant dog > 40 kg	0	0	0	0	0	0	0	0	0	0	0	0	0	0			1	1	0	0	0.232397	0.232397	0	0	0	0	0	0	0	0	0	0									Jeg har ikke behandlet med andet naturmedicin	Have not used herbal remedies
761	1	Nordsjælland	Northern Zealand	Gigant hund > 40 kg	Giant dog > 40 kg	1	1	0	0	0	0	0	0	0	0	0	0	0	0			0	0	0	0	0.225445	0.225445	0	0	0	0	0	0	0	0	0	0	angst	Anxiety	Ja, overbevisende og god effekt	Yes, very convincing and good effect	Udenlands	Abroad			Jeg har ikke behandlet med andet naturmedicin	Have not used herbal remedies
762	1	Midtjylland	Mid Jutland	Stor hund 20-30 kg	Large dog 20-30 kg	0	0	0	0	0	0	0	0	0	0	0	0	0	0			1	1	0	0	0.210186	0.210186	0	0	0	0	0	0	0	0	0	0									Jeg har ikke behandlet med andet naturmedicin	Have not used herbal remedies
763	1	Fyn	Funen	Medium hund 10-20 kg	Medium dog 10-20 kg	1	1	0	0	0	0	0	0	0	0	0	0	0	0			0	0	0	0	0.190037	0.190037	0	0	0	0	0	0	0	0	0	0			Muligvis, men der var ikke overbevisende effekt	Possible, but not convincing effect	Internettet	Internet			Jeg har behandlet eller behandler med andet natur medicin	Have used or uses herbal remedies	Bach og HUSK	Bach Flower Remedies, psyllium
764	1	Øerne	Islands	Stor hund 20-30 kg	Large dog 20-30 kg	0	0	0	0	0	0	0	0	0	0	0	0	0	0			1	1	0	0	0.212896	0.212896	0	0	0	0	0	0	0	0	0	0									Jeg har ikke behandlet med andet naturmedicin	Have not used herbal remedies
765	1	Midtjylland	Mid Jutland	Lille hund < 10 kg	Small dog <10 kg	1	1	0	0	0	0	0	0	0	0	0	0	0	0			0	0	0	0	0	0	0	0	0	0	0	0	0	0	0	0	Angst	Anxiety	Nej, ingen effekt	No, no effect	Internettet	Internet			Jeg har behandlet eller behandler med andet natur medicin	Have used or uses herbal remedies	Kalm	Calm - L-Tryptophane, Milk peptides, Vitamine B, L-Theanine
766	1	Midtjylland	Mid Jutland	Stor hund 20-30 kg	Large dog 20-30 kg	0	0	0	0	0	0	0	0	0	0	0	0	0	0			1	1	0	0	0.210245	0.210245	0	0	0	0	0	0	0	0	0	0									Jeg har ikke behandlet med andet naturmedicin	Have not used herbal remedies
767	1	Nordsjælland	Northern Jutland	Ekstra stor hund 30-40 kg	Extra large dog 30-40 kg	1	1	0	0	0	0	0	0	0	0	0	0	0	0			0	0	0	0	0.241941	0.241941	0	0	0	0	0	0	0	0	0	0	Angst	Anxiety	Ja, der var nogen effekt	Yes, convincing with some effect	Internettet	Internet			Jeg har behandlet eller behandler med andet natur medicin	Have used or uses herbal remedies	Kalm, B-vitamin	Calm - L-Tryptophane, Milk peptides, Vitamine B, L-Theanine
768	1	Fyn	Funen	Medium hund 10-20 kg	Medium dog 10-20 kg	1	1	0	0	0	0	0	0	0	0	0	0	0	0			0	0	0	0	0.190332	0.190332	0	0	0	0	0	0	0	0	0	0	Hudproblem	Skin problems	Ja, overbevisende og god effekt	Yes, very convincing and good effect	Andet sted, specificér	Other place, please specify	Gennem en alternativ behandler	Alternative therapist	Jeg har ikke behandlet med andet naturmedicin	Have not used herbal remedies
769	1	Hovedstadsområdet	Greater Copenhagen	Medium hund 10-20 kg	Medium dog 10-20 kg	1	1	0	0	0	0	0	0	0	0	0	0	0	0			0	0	0	0	0.185972	0.185972	0	0	0	0	0	0	1	1	0	0	Alment velbefindende	Well being	Ja, overbevisende og god effekt	Yes, very convincing and good effect	Internettet	Internet			Jeg har ikke behandlet med andet naturmedicin	Have not used herbal remedies
770	1	Nordsjælland	Northern Jutland	Stor hund 20-30 kg	Large dog 20-30 kg	1	1	0	0	0	0	0	0	0	0	0	0	0	0			0	0	0	0	0.205237	0.205237	0	0	0	0	0	0	0	0	0	0			Muligvis, men der var ikke overbevisende effekt	Possible, but not convincing effect	Internettet	Internet			Jeg har ikke behandlet med andet naturmedicin	Have not used herbal remedies
771	1	Midtjylland	Mid Jutland	Medium hund 10-20 kg	Medium dog 10-20 kg	1	1	0	0	0	0	0	0	0	0	0	0	0	0			0	0	0	0	0.177606	0.177606	0	0	0	0	0	0	0	0	0	0			Ja, overbevisende og god effekt	Yes, very convincing and good effect	Andet sted, specificér	Other place, please specify	Ved behandler	Therapist	Jeg har behandlet eller behandler med andet natur medicin	Have used or uses herbal remedies	Kosttilskud med omega 3	Omega 3
772	1	Midtjylland	Mid Jutland	Lille hund < 10 kg	Small dog <10 kg	0	0	0	0	0	0	0	0	0	0	0	0	0	0			1	1	0	0	0	0	0	0	0	0	0	0	0	0	0	0									Jeg har ikke behandlet med andet naturmedicin	Have not used herbal remedies
773	1	Nordsjælland	Northern Jutland	Lille hund < 10 kg	Small dog <10 kg	1	1	0	0	0	0	0	0	0	0	0	0	0	0			0	0	0	0	1	1	0	0	0	0	0	0	0	0	0	0			Ja, der var nogen effekt	Yes, convincing with some effect	Internettet	Internet			Jeg har ikke behandlet med andet naturmedicin	Have not used herbal remedies
774	1	Sønderjylland	Southern Jutland	Medium hund 10-20 kg	Medium dog 10-20 kg	1	1	0	0	0	0	0	0	0	0	0	0	0	0			0	0	0	0	1	1	0	0	0	0	0	0	0	0	0	0			Ja, der var nogen effekt	Yes, convincing with some effect	Internettet	Internet			Jeg har behandlet eller behandler med andet natur medicin	Have used or uses herbal remedies	Glucosamin condroitin	Glucosamine, chondroitin
775	1	Midtjylland	Mid Jutland	Medium hund 10-20 kg	Medium dog 10-20 kg	0	0	0	0	0	0	0	0	0	0	0	0	0	0			1	1	0	0	0.179963	0.179963	0	0	0	0	0	0	0	0	0	0									Jeg har ikke behandlet med andet naturmedicin	Have not used herbal remedies
776	1	Midtjylland	Mid Jutland	Gigant hund > 40 kg	Giant dog > 40 kg	0	0	0	0	0	0	0	0	0	0	0	0	0	0			1	1	0	0	0.227919	0.227919	0	0	0	0	0	0	0	0	0	0									Jeg har ikke behandlet med andet naturmedicin	Have not used herbal remedies
777	1	Nordsjælland	Northern Jutland	Medium hund 10-20 kg	Medium dog 10-20 kg	1	1	0	0	0	0	0	0	0	0	0	0	0	0			0	0	0	0	0	0	0	0	0	0	0	0	0	0	0	0	Uro, angst	Anxiety	Muligvis, men der var ikke overbevisende effekt	Possible, but not convincing effect	Internettet	Internet			Jeg har behandlet eller behandler med andet natur medicin	Have used or uses herbal remedies	En pulverblanding af baldrian, humle, citronmelisse, pebermynte	Valerian, hops, lemon balm, pepper mint
778	1	Hovedstadsområdet	Greater Copenhagen	Lille hund < 10 kg	Small dog <10 kg	1	1	0	0	0	0	0	0	0	0	0	0	0	0			0	0	0	0	0	0	0	0	0	0	0	0	1	1	0	0			Muligvis, men der var ikke overbevisende effekt	Possible, but not convincing effect	Internettet	Internet			Jeg har ikke behandlet med andet naturmedicin	Have not used herbal remedies
779	1	Nordsjælland	Northern Zealand	Medium hund 10-20 kg	Medium dog 10-20 kg	0	0	0	0	0	0	0	0	0	0	0	0	0	0			1	1	0	0	0	0	0	0	0	0	0	0	0	0	0	0									Jeg har ikke behandlet med andet naturmedicin	Have not used herbal remedies
780	1	Hovedstadsområdet	Greater Copenhagen	Ekstra stor hund 30-40 kg	Extra large dog 30-40 kg	0	0	0	0	0	0	0	0	0	0	0	0	0	0			1	1	0	0	0.248952	0.248952	0	0	0	0	0	0	0	0	0	0									Jeg har behandlet eller behandler med andet natur medicin	Have used or uses herbal remedies	Glocosamin	Glucosamine
781	1	Hovedstadsområdet	Greater Copenhagen	Stor hund 20-30 kg	Large dog 20-30 kg	0	0	0	0	0	0	0	0	0	0	0	0	0	0			1	1	0	0	0.213662	0.213662	0	0	0	0	0	0	0	0	0	0									Jeg har behandlet eller behandler med andet natur medicin	Have used or uses herbal remedies	Kinesiske urter og marietidsel	Chinese herbs
782	1	Fyn	Funen	Ekstra stor hund 30-40 kg	Extra large dog 30-40 kg	0	0	0	0	0	0	0	0	0	0	0	0	0	0			1	1	0	0	0.252369	0.252369	0	0	0	0	0	0	0	0	0	0									Jeg har ikke behandlet med andet naturmedicin	Have not used herbal remedies
783	1	Midtjylland	Mid Jutland	Lille hund < 10 kg	Small dog <10 kg	0	0	0	0	0	0	0	0	0	0	0	0	0	0			1	1	0	0	0	0	0	0	0	0	0	0	0	0	0	0									Jeg har ikke behandlet med andet naturmedicin	Have not used herbal remedies
784	1	Midtjylland	Mid Jutland	Stor hund 20-30 kg	Large dog 20-30 kg	1	1	0	0	1	1	0	0	0	0	0	0	0	0			0	0	0	0	0.210304	0.210304	0	0	0	0	0	0	1	1	0	0			Ja, overbevisende og god effekt	Yes, very convincing and good effect	Internettet	Internet			Jeg har ikke behandlet med andet naturmedicin	Have not used herbal remedies
785	1	Sønderjylland	Southern Jutland	Medium hund 10-20 kg	Medium dog 10-20 kg	0	0	0	0	0	0	0	0	0	0	0	0	0	0			1	1	0	0	0	0	0	0	0	0	0	0	0	0	0	0									Jeg har behandlet eller behandler med andet natur medicin	Have used or uses herbal remedies	Bak blomster	Bach Flower Remedies
786	1	Øerne	Islands	Stor hund 20-30 kg	Large dog 20-30 kg	1	1	0	0	0	0	0	0	0	0	0	0	0	0			0	0	1	1	0.212661	0.212661	0	0	0	0	0	0	0	0	0	0			Ja, overbevisende og god effekt	Yes, very convincing and good effect	Andet sted, specificér	Other place, please specify	Har lavet det sev	Homemade	Jeg har ikke behandlet med andet naturmedicin	Have not used herbal remedies
787	1	Nordsjælland	Northern Zealand	Stor hund 20-30 kg	Large dog 20-30 kg	0	0	0	0	0	0	0	0	0	0	0	0	0	0			1	1	0	0	0.202763	0.202763	0	0	0	0	0	0	0	0	0	0									Jeg har ikke behandlet med andet naturmedicin	Have not used herbal remedies
788	1	Midtjylland	Mid Jutland	Ekstra stor hund 30-40 kg	Extra large dog 30-40 kg	0	0	0	0	0	0	0	0	0	0	0	0	0	0			1	1	0	0	0.246418	0.246418	0	0	0	0	1	1	0	0	0	0									Jeg har ikke behandlet med andet naturmedicin	Have not used herbal remedies
789	1	Fyn	Funen	Gigant hund > 40 kg	Giant dog > 40 kg	0	0	0	0	0	0	0	0	0	0	0	0	0	0			1	1	0	0	0.232456	0.232456	0	0	0	0	0	0	0	0	0	0									Jeg har ikke behandlet med andet naturmedicin	Have not used herbal remedies
790	1	Fyn	Funen	Stor hund 20-30 kg	Large dog 20-30 kg	0	0	0	0	0	0	0	0	0	0	0	0	0	0			1	1	0	0	0.219023	0.219023	0	0	0	0	0	0	0	0	0	0									Jeg har behandlet eller behandler med andet natur medicin	Have used or uses herbal remedies	Homøopati ifb med falsk drægtighed	Homeopathy
791	1	Hovedstadsområdet	Greater Copenhagen	Lille hund < 10 kg	Small dog <10 kg	0	0	0	0	0	0	0	0	0	0	0	0	0	0			1	1	0	0	0	0	0	0	0	0	0	0	0	0	0	0									Jeg har ikke behandlet med andet naturmedicin	Have not used herbal remedies
792	1	Nordsjælland	Northern Zealand	Medium hund 10-20 kg	Medium dog 10-20 kg	0	0	0	0	0	0	0	0	0	0	0	0	0	0			1	1	0	0	0	0	0	0	0	0	0	0	0	0	0	0									Jeg har ikke behandlet med andet naturmedicin	Have not used herbal remedies
793	1	Fyn	Funen	Stor hund 20-30 kg	Large dog 20-30 kg	0	0	0	0	0	0	0	0	0	0	0	0	0	0			1	1	0	0	0.220261	0.220261	0	0	0	0	0	0	0	0	0	0									Jeg har ikke behandlet med andet naturmedicin	Have not used herbal remedies
794	1	Hovedstadsområdet	Greater Copenhagen	Stor hund 20-30 kg	Large dog 20-30 kg	1	1	0	0	0	0	0	0	0	0	0	0	0	0			0	0	0	0	0.214958	0.214958	0	0	0	0	0	0	0	0	0	0	Gigt	Arthrosis	Ja, overbevisende og god effekt	Yes, very convincing and good effect	Andet sted, specificér	Other place, please specify	Privat	Private	Jeg har ikke behandlet med andet naturmedicin	Have not used herbal remedies
795	1	Øvrige Sjælland	Other Zealand	Lille hund < 10 kg	Small dog <10 kg	0	0	0	0	0	0	0	0	0	0	0	0	0	0	Sana hampeolie juice piller.	Sana hemp oil juice pills.	0	0	0	0	0	0	0	0	0	0	0	0	1	1	0	0			Ja, overbevisende og god effekt	Yes, very convincing and good effect	Internettet	Internet			Jeg har ikke behandlet med andet naturmedicin	Have not used herbal remedies
796	1	Midtjylland	Mid Jutland	Ekstra stor hund 30-40 kg	Extra large dog 30-40 kg	0	0	0	0	0	0	0	0	0	0	0	0	0	0			1	1	0	0	0.246477	0.246477	1	1	0	0	1	1	0	0	0	0									Jeg har ikke behandlet med andet naturmedicin	Have not used herbal remedies
797	1	Fyn	Funen	Stor hund 20-30 kg	Large dog 20-30 kg	1	1	0	0	0	0	0	0	0	0	0	0	0	0			0	0	0	0	0.220319	0.220319	0	0	0	0	0	0	0	0	0	0	Diverse scarcoider	Tumors	Ja, overbevisende og god effekt	Yes, very convincing and good effect	Udenlands	Abroad			Jeg har ikke behandlet med andet naturmedicin	Have not used herbal remedies
798	1	Øvrige Sjælland	Other Zealand	Medium hund 10-20 kg	Medium dog 10-20 kg	1	1	0	0	0	0	0	0	0	0	0	0	0	0			0	0	0	0	0	0	0	0	0	0	0	0	0	0	0	0	Tiks, overlevet hvalpesyge/hundesyge	Ticks, survived Distemper	Ja, overbevisende og god effekt	Yes, very convincing and good effect	Internettet	Internet			Jeg har ikke behandlet med andet naturmedicin	Have not used herbal remedies
799	1	Øvrige Sjælland	Other Zealand	Gigant hund > 40 kg	Giant dog > 40 kg	1	1	0	0	0	0	0	0	0	0	1	1	0	0			0	0	0	0	0.223619	0.223619	0	0	0	0	0	0	1	1	0	0			Ja, overbevisende og god effekt	Yes, very convincing and good effect	Internettet	Internet			Jeg har ikke behandlet med andet naturmedicin	Have not used herbal remedies
800	1	Midtjylland	Mid Jutland	Stor hund 20-30 kg	Large dog 20-30 kg	1	1	0	0	0	0	0	0	0	0	0	0	0	0			0	0	0	0	0.207535	0.207535	0	0	0	0	0	0	0	0	0	0	Angst for skud og lyde der ligner.	Sound phobia	Muligvis, men der var ikke overbevisende effekt	Possible, but not convincing effect	Andet sted, specificér	Other place, please specify	Hjemmedyrket ......(-;	Homemade….	Jeg har behandlet eller behandler med andet natur medicin	Have used or uses herbal remedies	Blomsterdråber	Flower Remedies
801	1	Nordsjælland	Northern Jutland	Medium hund 10-20 kg	Medium dog 10-20 kg	0	0	0	0	0	0	0	0	0	0	0	0	0	0			1	1	0	0	0	0	0	0	1	1	0	0	0	0	0	0									Jeg har ikke behandlet med andet naturmedicin	Have not used herbal remedies
802	1	Sønderjylland	Southern Jutland	Lille hund < 10 kg	Small dog <10 kg	0	0	0	0	0	0	0	0	0	0	0	0	0	0			1	1	0	0	0	0	0	0	0	0	0	0	0	0	0	0									Jeg har ikke behandlet med andet naturmedicin	Have not used herbal remedies
803	1	Midtjylland	Mid Jutland	Medium hund 10-20 kg	Medium dog 10-20 kg	0	0	0	0	0	0	0	0	0	0	0	0	0	0			1	1	0	0	0.177724	0.177724	0	0	0	0	0	0	0	0	0	0									Jeg har behandlet eller behandler med andet natur medicin	Have used or uses herbal remedies	Kalm, ingefærtabletter mod køresyge	Calm - L-Tryptophane, Milk peptides, Vitamine B, L-Theanine
804	1	Sønderjylland	Southern Jutland	Medium hund 10-20 kg	Medium dog 10-20 kg	0	0	0	0	0	0	0	0	0	0	0	0	0	0			1	1	0	0	0	0	0	0	0	0	0	0	0	0	0	0									Jeg har ikke behandlet med andet naturmedicin	Have not used herbal remedies
805	1	Midtjylland	Mid Jutland	Stor hund 20-30 kg	Large dog 20-30 kg	0	0	0	0	0	0	0	0	0	0	0	0	0	0			1	1	0	0	0.210363	0.210363	0	0	0	0	0	0	0	0	0	0									Jeg har ikke behandlet med andet naturmedicin	Have not used herbal remedies
806	1	Midtjylland	Mid Jutland	Lille hund < 10 kg	Small dog <10 kg	0	0	0	0	0	0	0	0	0	0	0	0	0	0			1	1	0	0	0	0	0	0	0	0	0	0	0	0	0	0									Jeg har ikke behandlet med andet naturmedicin	Have not used herbal remedies
807	1	Hovedstadsområdet	Greater Copenhagen	Lille hund < 10 kg	Small dog <10 kg	0	0	0	0	0	0	0	0	0	0	0	0	0	0			1	1	0	0	0	0	0	0	0	0	0	0	0	0	0	0									Jeg har ikke behandlet med andet naturmedicin	Have not used herbal remedies
808	1	Fyn	Funen	Lille hund < 10 kg	Small dog <10 kg	0	0	0	0	0	0	0	0	0	0	0	0	0	0			1	1	0	0	0	0	0	0	0	0	0	0	0	0	0	0									Jeg har ikke behandlet med andet naturmedicin	Have not used herbal remedies
809	1	Øvrige Sjælland	Other Zealand	Medium hund 10-20 kg	Medium dog 10-20 kg	1	1	0	0	0	0	0	0	0	0	0	0	0	0			0	0	0	0	1	1	0	0	0	0	0	0	0	0	0	0			Ja, der var nogen effekt	Yes, convincing with some effect	Internettet	Internet			Jeg har ikke behandlet med andet naturmedicin	Have not used herbal remedies
810	1	Øvrige Sjælland	Other Zealand	Medium hund 10-20 kg	Medium dog 10-20 kg	1	1	0	0	0	0	0	0	0	0	0	0	0	0			0	0	0	0	1	1	0	0	0	0	0	0	0	0	0	0			Ja, overbevisende og god effekt	Yes, very convincing and good effect	Internettet	Internet			Jeg har ikke behandlet med andet naturmedicin	Have not used herbal remedies
811	1	Fyn	Funen	Lille hund < 10 kg	Small dog <10 kg	0	0	0	0	0	0	0	0	0	0	0	0	0	0			1	1	0	0	0	0	0	0	0	0	0	0	0	0	0	0									Jeg har ikke behandlet med andet naturmedicin	Have not used herbal remedies
812	1	Øvrige Sjælland	Other Zealand	Medium hund 10-20 kg	Medium dog 10-20 kg	0	0	0	0	0	0	0	0	0	0	0	0	0	0			1	1	0	0	0	0	0	0	0	0	0	0	0	0	0	0									Jeg har behandlet eller behandler med andet natur medicin	Have used or uses herbal remedies	Plaque off	Plaque-Off
813	1	Nordsjælland	Northern Zealand	Stor hund 20-30 kg	Large dog 20-30 kg	0	0	0	0	0	0	0	0	0	0	0	0	0	0			1	1	0	0	0.202822	0.202822	0	0	0	0	0	0	0	0	0	0									Jeg har ikke behandlet med andet naturmedicin	Have not used herbal remedies
814	1	Midtjylland	Mid Jutland	Medium hund 10-20 kg	Medium dog 10-20 kg	0	0	0	0	0	0	0	0	0	0	0	0	0	0			1	1	0	0	0.180022	0.180022	0	0	0	0	0	0	0	0	0	0									Jeg har ikke behandlet med andet naturmedicin	Have not used herbal remedies
815	1	Sønderjylland	Southern Jutland	Medium hund 10-20 kg	Medium dog 10-20 kg	0	0	0	0	0	0	0	0	0	0	0	0	0	0			1	1	0	0	0	0	0	0	0	0	0	0	0	0	0	0									Jeg har behandlet eller behandler med andet natur medicin	Have used or uses herbal remedies	Agnus castus når tæverne på vores vej er i løbetid	Agnus castus
816	1	Midtjylland	Mid Jutland	Lille hund < 10 kg	Small dog <10 kg	0	0	0	0	0	0	0	0	0	0	0	0	0	0			1	1	0	0	0	0	0	0	0	0	0	0	0	0	0	0									Jeg har ikke behandlet med andet naturmedicin	Have not used herbal remedies
817	1	Midtjylland	Mid Jutland	Ekstra stor hund 30-40 kg	Extra large dog 30-40 kg	1	1	0	0	0	0	0	0	0	0	0	0	0	0			0	0	0	0	0.244356	0.244356	0	0	0	0	0	0	0	0	0	0			Ja, overbevisende og god effekt	Yes, very convincing and good effect	Internettet	Internet			Jeg har behandlet eller behandler med andet natur medicin	Have used or uses herbal remedies	Tabletter af sort peber og gurkemeje	Black Pepper, turmeric
818	1	Hovedstadsområdet	Greater Copenhagen	Medium hund 10-20 kg	Medium dog 10-20 kg	0	0	0	0	0	0	0	0	0	0	0	0	0	0			1	1	0	0	0.183969	0.183969	0	0	0	0	0	0	0	0	0	0									Jeg har behandlet eller behandler med andet natur medicin	Have used or uses herbal remedies	Coriolus Versicolor, marietidsel	Coriolus Versicolor, milk thisle
819	1	Midtjylland	Mid Jutland	Lille hund < 10 kg	Small dog <10 kg	1	1	0	0	0	0	0	0	0	0	0	0	0	0			0	0	0	0	0	0	0	0	0	0	0	0	0	0	0	0			Ja, overbevisende og god effekt	Yes, very convincing and good effect	Internettet	Internet			Jeg har ikke behandlet med andet naturmedicin	Have not used herbal remedies
820	1	Nordsjælland	Northern Zealand	Lille hund < 10 kg	Small dog <10 kg	1	1	0	0	0	0	0	0	0	0	0	0	0	0			0	0	0	0	1	1	0	0	0	0	0	0	0	0	0	0			Ja, overbevisende og god effekt	Yes, very convincing and good effect	Internettet	Internet			Jeg har ikke behandlet med andet naturmedicin	Have not used herbal remedies
821	1	Midtjylland	Mid Jutland	Stor hund 20-30 kg	Large dog 20-30 kg	1	1	0	0	0	0	0	0	0	0	0	0	0	0			0	0	0	0	0.207123	0.207123	0	0	0	0	0	0	0	0	1	1			Nej, ingen effekt	No, no effect	Internettet	Internet			Jeg har behandlet eller behandler med andet natur medicin	Have used or uses herbal remedies	forskellige kinesiske urter	Chinese herbs
822	1	Sønderjylland	Southern Jutland	Medium hund 10-20 kg	Medium dog 10-20 kg	0	0	0	0	0	0	0	0	0	0	0	0	0	0			1	1	0	0	0	0	0	0	0	0	0	0	0	0	0	0									Jeg har ikke behandlet med andet naturmedicin	Have not used herbal remedies
823	1	Hovedstadsområdet	Greater Copenhagen	Medium hund 10-20 kg	Medium dog 10-20 kg	0	0	0	0	0	0	0	0	0	0	0	0	0	0			1	1	0	0	0.182968	0.182968	0	0	0	0	0	0	0	0	0	0									Jeg har behandlet eller behandler med andet natur medicin	Have used or uses herbal remedies	Q 10 og fiskeolie	Q10, fish oil
824	1	Hovedstadsområdet	Greater Copenhagen	Lille hund < 10 kg	Small dog <10 kg	0	0	0	0	0	0	0	0	0	0	0	0	0	0			1	1	0	0	0	0	0	0	0	0	0	0	0	0	0	0									Jeg har ikke behandlet med andet naturmedicin	Have not used herbal remedies
825	1	Sønderjylland	Southern Jutland	Stor hund 20-30 kg	Large dog 20-30 kg	0	0	0	0	0	0	0	0	0	0	0	0	0	0			1	1	0	0	0.191982	0.191982	0	0	0	0	0	0	0	0	0	0									Jeg har behandlet eller behandler med andet natur medicin	Have used or uses herbal remedies	Mobility, Equidan Vetline	Mobility, Equidan Vetline
826	1	Øerne	Islands	Ekstra stor hund 30-40 kg	Extra large dog 30-40 kg	0	0	0	0	0	0	0	0	0	0	0	0	0	0			1	1	0	0	0.248009	0.248009	0	0	0	0	0	0	0	0	0	0									Jeg har ikke behandlet med andet naturmedicin	Have not used herbal remedies
827	1	Hovedstadsområdet	Greater Copenhagen	Lille hund < 10 kg	Small dog <10 kg	1	1	0	0	0	0	0	0	0	0	0	0	0	0			0	0	0	0	0	0	0	0	0	0	0	0	0	0	0	0	epilepsi	Epilepsy	Ja, overbevisende og god effekt	Yes, very convincing and good effect	Internettet	Internet			Jeg har ikke behandlet med andet naturmedicin	Have not used herbal remedies
828	1	Øvrige Sjælland	Other Zealand	Medium hund 10-20 kg	Medium dog 10-20 kg	0	0	0	0	0	0	0	0	0	0	0	0	0	0			1	1	0	0	0	0	0	0	0	0	0	0	0	0	0	0									Jeg har ikke behandlet med andet naturmedicin	Have not used herbal remedies
829	1	Fyn	Funen	Medium hund 10-20 kg	Medium dog 10-20 kg	0	0	0	0	0	0	0	0	0	0	0	0	0	0			1	1	0	0	0.190921	0.190921	0	0	0	0	0	0	0	0	0	0									Jeg har ikke behandlet med andet naturmedicin	Have not used herbal remedies
830	1	Nordsjælland	Northern Jutland	Ekstra stor hund 30-40 kg	Extra large dog 30-40 kg	1	1	0	0	0	0	0	0	0	0	0	0	0	0			0	0	0	0	0.243178	0.243178	1	1	1	1	1	1	0	0	0	0			Ja, der var nogen effekt	Yes, convincing with some effect	Internettet	Internet			Jeg har ikke behandlet med andet naturmedicin	Have not used herbal remedies
831	1	Sønderjylland	Southern Jutland	Stor hund 20-30 kg	Large dog 20-30 kg	1	1	0	0	0	0	0	0	0	0	0	0	0	0			0	0	0	0	0.193572	0.193572	0	0	0	0	0	0	0	0	0	0			Ja, der var nogen effekt	Yes, convincing with some effect	Internettet	Internet			Jeg har ikke behandlet med andet naturmedicin	Have not used herbal remedies
832	1	Nordsjælland	Northern Zealand	Stor hund 20-30 kg	Large dog 20-30 kg	1	1	0	0	0	0	0	0	0	0	0	0	0	0			0	0	1	1	0.201997	0.201997	0	0	0	0	1	1	0	0	0	0			Ja, der var nogen effekt	Yes, convincing with some effect	Andet sted, specificér	Other place, please specify	Hos en forhandler, som jeg kender	Retailer	Jeg har ikke behandlet med andet naturmedicin	Have not used herbal remedies
833	1	Nordsjælland	Northern Jutland	Medium hund 10-20 kg	Medium dog 10-20 kg	0	0	0	0	0	0	0	0	0	0	0	0	0	0			1	1	0	0	0	0	0	0	0	0	0	0	0	0	0	0									Jeg har ikke behandlet med andet naturmedicin	Have not used herbal remedies
834	1	Hovedstadsområdet	Greater Copenhagen	Lille hund < 10 kg	Small dog <10 kg	0	0	0	0	0	0	0	0	0	0	0	0	0	0			1	1	0	0	0	0	0	0	0	0	0	0	0	0	0	0									Jeg har ikke behandlet med andet naturmedicin	Have not used herbal remedies
835	1	Nordsjælland	Northern Jutland	Gigant hund > 40 kg	Giant dog > 40 kg	1	1	0	0	0	0	0	0	0	0	0	0	0	0			0	0	0	0	0.226447	0.226447	0	0	0	0	0	0	0	0	0	0			Ja, overbevisende og god effekt	Yes, very convincing and good effect	Internettet	Internet			Jeg har ikke behandlet med andet naturmedicin	Have not used herbal remedies
836	1	Midtjylland	Mid Jutland	Gigant hund > 40 kg	Giant dog > 40 kg	0	0	0	0	0	0	0	0	0	0	0	0	0	0			1	1	0	0	0.227978	0.227978	0	0	0	0	0	0	0	0	0	0									Jeg har ikke behandlet med andet naturmedicin	Have not used herbal remedies
837	1	Hovedstadsområdet	Greater Copenhagen	Stor hund 20-30 kg	Large dog 20-30 kg	1	1	0	0	0	0	0	0	0	0	0	0	0	0			0	0	0	0	0.216608	0.216608	0	0	0	0	0	0	0	0	0	0	Separationsangst	Separation anxiety	Ja, overbevisende og god effekt	Yes, very convincing and good effect	Internettet	Internet			Jeg har ikke behandlet med andet naturmedicin	Have not used herbal remedies
838	1	Hovedstadsområdet	Greater Copenhagen	Gigant hund > 40 kg	Giant dog > 40 kg	0	0	0	0	0	0	0	0	0	0	0	0	0	0			1	1	0	0	0.230571	0.230571	0	0	0	0	0	0	0	0	0	0									Jeg har ikke behandlet med andet naturmedicin	Have not used herbal remedies
839	1	Øerne	Islands	Ekstra stor hund 30-40 kg	Extra large dog 30-40 kg	0	0	0	0	0	0	0	0	0	0	0	0	0	0			1	1	0	0	0.248068	0.248068	0	0	0	0	0	0	0	0	0	0									Jeg har ikke behandlet med andet naturmedicin	Have not used herbal remedies
840	1	Hovedstadsområdet	Greater Copenhagen	Medium hund 10-20 kg	Medium dog 10-20 kg	0	0	0	0	0	0	0	0	0	0	0	0	0	0			1	1	0	0	0.186031	0.186031	0	0	0	0	0	0	0	0	0	0									Jeg har ikke behandlet med andet naturmedicin	Have not used herbal remedies
841	1	Hovedstadsområdet	Greater Copenhagen	Medium hund 10-20 kg	Medium dog 10-20 kg	0	0	0	0	0	0	0	0	0	0	0	0	0	0			1	1	0	0	0.18609	0.18609	0	0	0	0	0	0	0	0	0	0									Jeg har ikke behandlet med andet naturmedicin	Have not used herbal remedies
842	1	Hovedstadsområdet	Greater Copenhagen	Stor hund 20-30 kg	Large dog 20-30 kg	1	1	0	0	0	0	0	0	0	0	0	0	0	0			0	0	0	0	0.216667	0.216667	0	0	0	0	0	0	0	0	0	0	Var pludselig bange for og kører bil, han var 4 år og havde aldrig før haft problemer gav ham dråber for og berolige ham, han fik dem i 3 mdr og de hjælp.	Anxiety	Ja, overbevisende og god effekt	Yes, very convincing and good effect	Internettet	Internet			Jeg har ikke behandlet med andet naturmedicin	Have not used herbal remedies
843	1	Øvrige Sjælland	Other Zealand	Medium hund 10-20 kg	Medium dog 10-20 kg	1	1	0	0	0	0	0	0	0	0	0	0	0	0			0	0	0	0	0	0	0	0	0	0	0	0	0	0	0	0			Muligvis, men der var ikke overbevisende effekt	Possible, but not convincing effect	Andet sted, specificér	Other place, please specify	Af en privat forhandler der selv bruger det til sine dyr.	Retailer	Jeg har ikke behandlet med andet naturmedicin	Have not used herbal remedies
844	1	Øvrige Sjælland	Other Zealand	Stor hund 20-30 kg	Large dog 20-30 kg	0	0	0	0	0	0	0	0	0	0	0	0	0	0			1	1	0	0	0.198403	0.198403	0	0	0	0	0	0	0	0	0	0									Jeg har ikke behandlet med andet naturmedicin	Have not used herbal remedies
845	1	Midtjylland	Mid Jutland	Medium hund 10-20 kg	Medium dog 10-20 kg	0	0	0	0	0	0	0	0	0	0	0	0	0	0			1	1	0	0	0.180081	0.180081	0	0	0	0	0	0	0	0	0	0									Jeg har ikke behandlet med andet naturmedicin	Have not used herbal remedies
846	1	Midtjylland	Mid Jutland	Stor hund 20-30 kg	Large dog 20-30 kg	0	0	0	0	0	0	0	0	0	0	0	0	0	0			1	1	0	0	0.210422	0.210422	0	0	0	0	0	0	0	0	0	0									Jeg har ikke behandlet med andet naturmedicin	Have not used herbal remedies
847	1	Hovedstadsområdet	Greater Copenhagen	Medium hund 10-20 kg	Medium dog 10-20 kg	1	1	0	0	0	0	0	0	0	0	0	0	0	0			0	0	0	0	0.186149	0.186149	0	0	0	0	0	0	1	1	0	0			Ja, der var nogen effekt	Yes, convincing with some effect	Internettet	Internet			Jeg har ikke behandlet med andet naturmedicin	Have not used herbal remedies
848	1	Midtjylland	Mid Jutland	Ekstra stor hund 30-40 kg	Extra large dog 30-40 kg	0	0	0	0	0	0	0	0	0	0	0	0	0	0			1	1	0	0	0.245122	0.245122	0	0	0	0	0	0	0	0	0	0									Jeg har behandlet eller behandler med andet natur medicin	Have used or uses herbal remedies	Fodertilskud	Supplement
849	1	Hovedstadsområdet	Greater Copenhagen	Stor hund 20-30 kg	Large dog 20-30 kg	0	0	0	0	0	0	0	0	0	0	0	0	0	0			1	1	0	0	0.216726	0.216726	0	0	0	0	0	0	0	0	0	0									Jeg har ikke behandlet med andet naturmedicin	Have not used herbal remedies
850	1	Sønderjylland	Southern Jutland	Stor hund 20-30 kg	Large dog 20-30 kg	0	0	0	0	0	0	0	0	0	0	0	0	0	0			1	1	0	0	0.193631	0.193631	0	0	0	0	0	0	0	0	0	0									Jeg har ikke behandlet med andet naturmedicin	Have not used herbal remedies
851	1	Midtjylland	Mid Jutland	Medium hund 10-20 kg	Medium dog 10-20 kg	1	1	0	0	0	0	0	0	0	0	0	0	0	0			0	0	0	0	0.18014	0.18014	0	0	0	0	0	0	0	0	0	0			Ja, overbevisende og god effekt	Yes, very convincing and good effect	Marked	At a marked			Jeg har ikke behandlet med andet naturmedicin	Have not used herbal remedies
852	1	Midtjylland	Mid Jutland	Stor hund 20-30 kg	Large dog 20-30 kg	0	0	0	0	0	0	0	0	0	0	0	0	0	0			1	1	0	0	0.207653	0.207653	0	0	0	0	0	0	0	0	0	0									Jeg har behandlet eller behandler med andet natur medicin	Have used or uses herbal remedies	Bachs nødhjælpsdråber	Bach Flower Remedies
853	1	Sønderjylland	Southern Jutland	Ekstra stor hund 30-40 kg	Extra large dog 30-40 kg	0	0	0	0	0	0	0	0	0	0	0	0	0	0			1	1	0	0	0.234989	0.234989	0	0	0	0	0	0	0	0	0	0									Jeg har ikke behandlet med andet naturmedicin	Have not used herbal remedies
854	1	Midtjylland	Mid Jutland	Lille hund < 10 kg	Small dog <10 kg	1	1	0	0	0	0	0	0	0	0	0	0	0	0			0	0	0	0	1	1	0	0	0	0	0	0	0	0	1	1			Ja, overbevisende og god effekt	Yes, very convincing and good effect	Internettet	Internet			Jeg har ikke behandlet med andet naturmedicin	Have not used herbal remedies
855	1	Nordsjælland	Northern Jutland	Ekstra stor hund 30-40 kg	Extra large dog 30-40 kg	0	0	0	0	0	0	0	0	0	0	0	0	0	0			1	1	0	0	0.242589	0.242589	0	0	0	0	0	0	0	0	0	0									Jeg har behandlet eller behandler med andet natur medicin	Have used or uses herbal remedies	Aloe Vera drik. Det har gjort at han igen har fået pels, men er stadig plaget af sin allergi overvejer kraftigt cbd	Aleo Vera
856	1	Midtjylland	Mid Jutland	Ekstra stor hund 30-40 kg	Extra large dog 30-40 kg	0	0	0	0	0	0	0	0	0	0	0	0	0	0			1	1	0	0	0.246536	0.246536	0	0	0	0	0	0	0	0	0	0									Jeg har ikke behandlet med andet naturmedicin	Have not used herbal remedies
857	1	Hovedstadsområdet	Greater Copenhagen	Lille hund < 10 kg	Small dog <10 kg	0	0	0	0	0	0	0	0	0	0	0	0	0	0			1	1	0	0	0	0	0	0	0	0	0	0	0	0	0	0									Jeg har behandlet eller behandler med andet natur medicin	Have used or uses herbal remedies	Kalm, Sylkene	Calm - L-Tryptophane, Milk peptides, Vitamine B, L-Theanine
858	1	Fyn	Funen	Medium hund 10-20 kg	Medium dog 10-20 kg	1	1	0	0	0	0	0	0	0	0	0	0	0	0			0	0	0	0	0.189389	0.189389	0	0	0	0	0	0	0	0	0	0	Mod angst	Anxiety	Ja, overbevisende og god effekt	Yes, very convincing and good effect	Internettet	Internet			Jeg har behandlet eller behandler med andet natur medicin	Have used or uses herbal remedies	Zylkene og Calm	Zylkene - alfa-casozepin
859	1	Hovedstadsområdet	Greater Copenhagen	Lille hund < 10 kg	Small dog <10 kg	0	0	0	0	0	0	0	0	0	0	0	0	0	0			1	1	0	0	0	0	0	0	0	0	0	0	0	0	0	0									Jeg har ikke behandlet med andet naturmedicin	Have not used herbal remedies
860	1	Nordsjælland	Northern Zealand	Medium hund 10-20 kg	Medium dog 10-20 kg	1	1	0	0	0	0	0	0	0	0	0	0	0	0			0	0	0	0	1	1	0	0	0	0	0	0	0	0	0	0			Ja, der var nogen effekt	Yes, convincing with some effect	Andet sted, specificér	Other place, please specify	Ingen info herfra	No information from my part	Jeg har ikke behandlet med andet naturmedicin	Have not used herbal remedies
861	1	Hovedstadsområdet	Greater Copenhagen	Medium hund 10-20 kg	Medium dog 10-20 kg	1	1	0	0	0	0	0	0	0	0	0	0	0	0			0	0	0	0	0.186208	0.186208	0	0	0	0	1	1	0	0	0	0			Ja, der var nogen effekt	Yes, convincing with some effect	Internettet	Internet			Jeg har ikke behandlet med andet naturmedicin	Have not used herbal remedies
862	1	Midtjylland	Mid Jutland	Stor hund 20-30 kg	Large dog 20-30 kg	0	0	0	0	0	0	0	0	0	0	0	0	0	0			1	1	0	0	0.206887	0.206887	0	0	0	0	0	0	0	0	0	0									Jeg har behandlet eller behandler med andet natur medicin	Have used or uses herbal remedies	Homøopatiske midler, Angus Castus m.m.	Homeopathy
863	1	Øvrige Sjælland	Other Zealand	Ekstra stor hund 30-40 kg	Extra large dog 30-40 kg	1	1	0	0	1	1	0	0	0	0	0	0	0	0			0	0	0	0	0.235637	0.235637	0	0	0	0	0	0	0	0	0	0			Ja, der var nogen effekt	Yes, convincing with some effect	Internettet	Internet			Jeg har behandlet eller behandler med andet natur medicin	Have used or uses herbal remedies	Senior pulver	Senior powder
864	1	Midtjylland	Mid Jutland	Lille hund < 10 kg	Small dog <10 kg	1	1	0	0	0	0	0	0	0	0	0	0	0	0			0	0	0	0	1	1	0	0	0	0	0	0	0	0	0	0			Ja, overbevisende og god effekt	Yes, very convincing and good effect	Internettet	Internet			Jeg har ikke behandlet med andet naturmedicin	Have not used herbal remedies
865	1	Hovedstadsområdet	Greater Copenhagen	Lille hund < 10 kg	Small dog <10 kg	0	0	0	0	0	0	0	0	0	0	0	0	0	0			1	1	0	0	0	0	0	0	0	0	0	0	0	0	0	0									Jeg har ikke behandlet med andet naturmedicin	Have not used herbal remedies
866	1	Midtjylland	Mid Jutland	Lille hund < 10 kg	Small dog <10 kg	0	0	0	0	0	0	0	0	0	0	0	0	0	0			1	1	0	0	0	0	0	0	0	0	0	0	0	0	0	0									Jeg har ikke behandlet med andet naturmedicin	Have not used herbal remedies
867	1	Nordsjælland	Northern Zealand	Lille hund < 10 kg	Small dog <10 kg	0	0	0	0	0	0	0	0	0	0	0	0	0	0			1	1	0	0	0	0	0	0	0	0	0	0	0	0	0	0									Jeg har behandlet eller behandler med andet natur medicin	Have used or uses herbal remedies	Glukusamin, hyben pulver	Glucosamine, rose hipp
868	1	Øerne	Islands	Stor hund 20-30 kg	Large dog 20-30 kg	0	0	0	0	0	0	0	0	0	0	0	0	0	0			1	1	0	0	0.212955	0.212955	0	0	0	0	0	0	0	0	0	0									Jeg har ikke behandlet med andet naturmedicin	Have not used herbal remedies
869	1	Midtjylland	Mid Jutland	Ekstra stor hund 30-40 kg	Extra large dog 30-40 kg	0	0	0	0	0	0	0	0	0	0	0	0	0	0			1	1	0	0	0.246595	0.246595	0	0	0	0	0	0	0	0	0	0									Jeg har ikke behandlet med andet naturmedicin	Have not used herbal remedies
870	1	Sønderjylland	Southern Jutland	Ekstra stor hund 30-40 kg	Extra large dog 30-40 kg	1	1	0	0	0	0	0	0	0	0	0	0	0	0			0	0	0	0	0.234223	0.234223	0	0	0	0	1	1	1	1	0	0			Ja, der var nogen effekt	Yes, convincing with some effect	Andet sted, specificér	Other place, please specify	Fra firma med dansk konsulent/vejleder	Retailer	Jeg har ikke behandlet med andet naturmedicin	Have not used herbal remedies
871	1	Midtjylland	Mid Jutland	Gigant hund > 40 kg	Giant dog > 40 kg	0	0	0	0	0	0	0	0	0	0	0	0	0	0			1	1	0	0	0.228037	0.228037	0	0	0	0	0	0	0	0	0	0									Jeg har ikke behandlet med andet naturmedicin	Have not used herbal remedies
872	1	Hovedstadsområdet	Greater Copenhagen	Ekstra stor hund 30-40 kg	Extra large dog 30-40 kg	0	0	0	0	0	0	0	0	0	0	0	0	0	0			1	1	0	0	0.249953	0.249953	0	0	0	0	0	0	0	0	0	0									Jeg har ikke behandlet med andet naturmedicin	Have not used herbal remedies
873	1	Nordsjælland	Northern Jutland	Ekstra stor hund 30-40 kg	Extra large dog 30-40 kg	1	1	0	0	0	0	0	0	0	0	0	0	0	0			0	0	0	0	0.242294	0.242294	0	0	0	0	0	0	1	1	0	0			Muligvis, men der var ikke overbevisende effekt	Possible, but not convincing effect	Internettet	Internet			Jeg har behandlet eller behandler med andet natur medicin	Have used or uses herbal remedies	Cytopoint	Cytopoint
874	1	Hovedstadsområdet	Greater Copenhagen	Stor hund 20-30 kg	Large dog 20-30 kg	0	0	0	0	0	0	0	0	0	0	0	0	0	0			1	1	0	0	0.213898	0.213898	0	0	0	0	0	0	0	0	0	0									Jeg har behandlet eller behandler med andet natur medicin	Have used or uses herbal remedies	Kalm	Calm - L-Tryptophane, Milk peptides, Vitamine B, L-Theanine
875	1	Fyn	Funen	Stor hund 20-30 kg	Large dog 20-30 kg	1	1	0	0	0	0	0	0	0	0	1	1	0	0			0	0	0	0	0.219554	0.219554	0	0	0	0	0	0	0	0	0	0			Ja, der var nogen effekt	Yes, convincing with some effect	Andet sted, specificér	Other place, please specify	Orivat	Private	Jeg har ikke behandlet med andet naturmedicin	Have not used herbal remedies
876	1	Hovedstadsområdet	Greater Copenhagen	Ekstra stor hund 30-40 kg	Extra large dog 30-40 kg	0	0	0	0	0	0	0	0	0	0	0	0	0	0			1	1	0	0	0.250012	0.250012	0	0	0	0	0	0	0	0	0	0									Jeg har ikke behandlet med andet naturmedicin	Have not used herbal remedies
877	1	Øvrige Sjælland	Other Zealand	Ekstra stor hund 30-40 kg	Extra large dog 30-40 kg	0	0	0	0	0	0	0	0	0	0	0	0	0	0			1	1	0	0	0.238347	0.238347	0	0	0	0	0	0	0	0	0	0									Jeg har ikke behandlet med andet naturmedicin	Have not used herbal remedies
878	1	Midtjylland	Mid Jutland	Gigant hund > 40 kg	Giant dog > 40 kg	1	1	0	0	0	0	0	0	0	0	0	0	0	0			0	0	0	0	0.228096	0.228096	0	0	0	0	0	0	0	0	0	0	Sygdom uden diagnose	Disease with out diagnosis	Muligvis, men der var ikke overbevisende effekt	Possible, but not convincing effect	Internettet	Internet			Jeg har ikke behandlet med andet naturmedicin	Have not used herbal remedies
879	1	Fyn	Funen	Medium hund 10-20 kg	Medium dog 10-20 kg	1	1	0	0	0	0	0	0	0	0	0	0	0	0			0	0	0	0	0.19098	0.19098	0	0	0	0	0	0	0	0	0	0			Nej, ingen effekt	No, no effect	Helsekost	Herbalist			Jeg har ikke behandlet med andet naturmedicin	Have not used herbal remedies
880	1	Sønderjylland	Southern Jutland	Stor hund 20-30 kg	Large dog 20-30 kg	0	0	0	0	0	0	0	0	0	0	0	0	0	0			1	1	0	0	0.192335	0.192335	0	0	0	0	0	0	0	0	0	0									Jeg har behandlet eller behandler med andet natur medicin	Have used or uses herbal remedies	Dapdråber	DAP
881	1	Midtjylland	Mid Jutland	Medium hund 10-20 kg	Medium dog 10-20 kg	0	0	0	0	0	0	0	0	0	0	0	0	0	0			1	1	0	0	0.178549	0.178549	0	0	0	0	0	0	0	0	0	0									Jeg har behandlet eller behandler med andet natur medicin	Have used or uses herbal remedies	Bach blomstermedicin	Bach Flower Remedies
882	1	Midtjylland	Mid Jutland	Ekstra stor hund 30-40 kg	Extra large dog 30-40 kg	0	0	0	0	0	0	0	0	0	0	0	0	0	0			1	1	0	0	0.246654	0.246654	0	0	0	0	0	0	0	0	0	0									Jeg har ikke behandlet med andet naturmedicin	Have not used herbal remedies
883	1	Øvrige Sjælland	Other Zealand	Stor hund 20-30 kg	Large dog 20-30 kg	1	1	0	0	0	0	0	0	0	0	0	0	0	0			0	0	0	0	0.195752	0.195752	0	0	0	0	0	0	1	1	0	0			Muligvis, men der var ikke overbevisende effekt	Possible, but not convincing effect	Internettet	Internet			Jeg har behandlet eller behandler med andet natur medicin	Have used or uses herbal remedies	Glucosamin mm	Glucosamine
884	1	Fyn	Funen	Gigant hund > 40 kg	Giant dog > 40 kg	0	0	0	0	0	0	0	0	0	0	0	0	0	0			1	1	0	0	0.232515	0.232515	0	0	0	0	0	0	0	0	0	0									Jeg har ikke behandlet med andet naturmedicin	Have not used herbal remedies
885	1	Hovedstadsområdet	Greater Copenhagen	Medium hund 10-20 kg	Medium dog 10-20 kg	1	1	0	0	0	0	0	0	0	0	0	0	0	0			0	0	0	0	0.186267	0.186267	0	0	0	0	0	0	0	0	0	0	Psykisk, for angst overfor andre hunde	Anxiety	Ja, overbevisende og god effekt	Yes, very convincing and good effect	Internettet	Internet			Jeg har ikke behandlet med andet naturmedicin	Have not used herbal remedies
886	1	Sønderjylland	Southern Jutland	Stor hund 20-30 kg	Large dog 20-30 kg	0	0	0	0	0	0	0	0	0	0	0	0	0	0			1	1	0	0	0.192394	0.192394	0	0	0	0	1	1	0	0	0	0									Jeg har behandlet eller behandler med andet natur medicin	Have used or uses herbal remedies	Canosan	Green lipped Mussels
887	1	Fyn	Funen	Stor hund 20-30 kg	Large dog 20-30 kg	1	1	0	0	0	0	0	0	0	0	0	0	0	0			0	0	0	0	0.219377	0.219377	0	0	0	0	0	0	0	0	1	1			Muligvis, men der var ikke overbevisende effekt	Possible, but not convincing effect	Internettet	Internet			Jeg har behandlet eller behandler med andet natur medicin	Have used or uses herbal remedies	Blomster dråber Bachs	Bach Flower Remedies
888	1	Nordsjælland	Northern Jutland	Ekstra stor hund 30-40 kg	Extra large dog 30-40 kg	0	0	0	0	0	0	0	0	0	0	0	0	0	0			1	1	0	0	0.243237	0.243237	0	0	0	0	0	0	0	0	0	0									Jeg har ikke behandlet med andet naturmedicin	Have not used herbal remedies
889	1	Øvrige Sjælland	Other Zealand	Medium hund 10-20 kg	Medium dog 10-20 kg	0	0	0	0	0	0	0	0	0	0	0	0	0	0			1	1	0	0	0	0	0	0	0	0	0	0	0	0	0	0									Jeg har ikke behandlet med andet naturmedicin	Have not used herbal remedies
890	1	Midtjylland	Mid Jutland	Medium hund 10-20 kg	Medium dog 10-20 kg	0	0	0	0	0	0	0	0	0	0	0	0	0	0			1	1	0	0	0.180199	0.180199	0	0	0	0	0	0	0	0	0	0									Jeg har ikke behandlet med andet naturmedicin	Have not used herbal remedies
891	1	Øerne	Islands	Stor hund 20-30 kg	Large dog 20-30 kg	1	1	0	0	0	0	0	0	0	0	0	0	0	0			0	0	0	0	0.213014	0.213014	0	0	0	0	0	0	0	0	0	0			Muligvis, men der var ikke overbevisende effekt	Possible, but not convincing effect	Internettet	Internet			Jeg har ikke behandlet med andet naturmedicin	Have not used herbal remedies
892	1	Hovedstadsområdet	Greater Copenhagen	Medium hund 10-20 kg	Medium dog 10-20 kg	0	0	0	0	0	0	0	0	0	0	0	0	0	0			1	1	0	0	0.186326	0.186326	0	0	0	0	0	0	0	0	0	0									Jeg har ikke behandlet med andet naturmedicin	Have not used herbal remedies
893	1	Midtjylland	Mid Jutland	Medium hund 10-20 kg	Medium dog 10-20 kg	0	0	0	0	0	0	0	0	0	0	0	0	0	0			1	1	0	0	0.180258	0.180258	0	0	0	0	0	0	0	0	0	0									Jeg har ikke behandlet med andet naturmedicin	Have not used herbal remedies
894	1	Hovedstadsområdet	Greater Copenhagen	Lille hund < 10 kg	Small dog <10 kg	0	0	0	0	0	0	0	0	0	0	0	0	0	0			1	1	0	0	0	0	0	0	0	0	0	0	0	0	0	0									Jeg har ikke behandlet med andet naturmedicin	Have not used herbal remedies
895	1	Sønderjylland	Southern Jutland	Medium hund 10-20 kg	Medium dog 10-20 kg	1	1	0	0	0	0	0	0	0	0	0	0	0	0			0	0	0	0	0	0	0	0	0	0	0	0	0	0	0	0			Ja, overbevisende og god effekt	Yes, very convincing and good effect	Internettet	Internet			Jeg har ikke behandlet med andet naturmedicin	Have not used herbal remedies
896	1	Øvrige Sjælland	Other Zealand	Gigant hund > 40 kg	Giant dog > 40 kg	0	0	0	0	0	0	0	0	0	0	0	0	0	0			1	1	0	0	0.223678	0.223678	0	0	1	1	0	0	0	0	0	0									Jeg har ikke behandlet med andet naturmedicin	Have not used herbal remedies
897	1	Øvrige Sjælland	Other Zealand	Medium hund 10-20 kg	Medium dog 10-20 kg	1	1	0	0	0	0	0	0	0	0	1	1	0	0			0	0	0	0	1	1	0	0	0	0	0	0	0	0	0	0	Livsforlængelse	Palliative purposes	Muligvis, men der var ikke overbevisende effekt	Possible, but not convincing effect	Andet sted, specificér	Other place, please specify	Privat	Private	Jeg har ikke behandlet med andet naturmedicin	Have not used herbal remedies
898	1	Øvrige Sjælland	Other Zealand	Stor hund 20-30 kg	Large dog 20-30 kg	0	0	0	0	0	0	0	0	0	0	0	0	0	0			1	1	0	0	0.198462	0.198462	0	0	0	0	0	0	0	0	0	0									Jeg har ikke behandlet med andet naturmedicin	Have not used herbal remedies
899	1	Midtjylland	Mid Jutland	Stor hund 20-30 kg	Large dog 20-30 kg	0	0	0	0	0	0	0	0	0	0	0	0	0	0			1	1	0	0	0.210481	0.210481	0	0	0	0	0	0	0	0	0	0									Jeg har ikke behandlet med andet naturmedicin	Have not used herbal remedies
900	1	Midtjylland	Mid Jutland	Stor hund 20-30 kg	Large dog 20-30 kg	0	0	0	0	0	0	0	0	0	0	0	0	0	0			1	1	0	0	0.207712	0.207712	0	0	0	0	0	0	0	0	0	0									Jeg har behandlet eller behandler med andet natur medicin	Have used or uses herbal remedies	Bachs blomstermedicin	Bach Flower Remedies
901	1	Hovedstadsområdet	Greater Copenhagen	Lille hund < 10 kg	Small dog <10 kg	1	1	0	0	0	0	0	0	0	0	0	0	0	0			0	0	0	0	0	0	0	0	0	0	0	0	0	0	0	0	nervøsitet, angst og udadreagerende adfærd	Anxiety, aggression	Ja, der var nogen effekt	Yes, convincing with some effect	Internettet	Internet			Jeg har behandlet eller behandler med andet natur medicin	Have used or uses herbal remedies	Bachs Blomstermedicin	Bach Flower Remedies
902	1	Midtjylland	Mid Jutland	Lille hund < 10 kg	Small dog <10 kg	0	0	0	0	0	0	0	0	0	0	0	0	0	0			1	1	0	0	0	0	0	0	0	0	1	1	0	0	0	0									Jeg har ikke behandlet med andet naturmedicin	Have not used herbal remedies
903	1	Nordsjælland	Northern Jutland	Ekstra stor hund 30-40 kg	Extra large dog 30-40 kg	1	1	0	0	0	0	0	0	0	0	0	0	0	0			0	0	0	0	0.243296	0.243296	0	0	0	0	0	0	1	1	0	0			Muligvis, men der var ikke overbevisende effekt	Possible, but not convincing effect	Internettet	Internet			Jeg har ikke behandlet med andet naturmedicin	Have not used herbal remedies
904	1	Nordsjælland	Northern Jutland	Ekstra stor hund 30-40 kg	Extra large dog 30-40 kg	1	1	0	0	0	0	0	0	0	0	0	0	0	0			0	0	0	0	0.241588	0.241588	0	0	0	0	0	0	0	0	0	0			Ja, der var nogen effekt	Yes, convincing with some effect	Udenlands	Abroad			Jeg har behandlet eller behandler med andet natur medicin	Have used or uses herbal remedies	Sølvvand	Colloidal silver
905	1	Hovedstadsområdet	Greater Copenhagen	Ekstra stor hund 30-40 kg	Extra large dog 30-40 kg	1	1	0	0	0	0	0	0	0	0	0	0	0	0			0	0	0	0	0.249423	0.249423	0	0	0	0	0	0	0	0	0	0	Angst for fyrværkeri og torden.	Sound phobia	Muligvis, men der var ikke overbevisende effekt	Possible, but not convincing effect	Internettet	Internet			Jeg har behandlet eller behandler med andet natur medicin	Have used or uses herbal remedies	Andre naturprodukter mod angst for fyrværkeri - uden effekt	Natural remedies
906	1	Midtjylland	Mid Jutland	Stor hund 20-30 kg	Large dog 20-30 kg	1	1	0	0	0	0	0	0	0	0	0	0	0	0			0	0	0	0	0.207594	0.207594	0	0	0	0	0	0	0	0	1	1			Ja, overbevisende og god effekt	Yes, very convincing and good effect	Andet sted, specificér	Other place, please specify	Af en privat	Private acquaintance	Jeg har behandlet eller behandler med andet natur medicin	Have used or uses herbal remedies	Beroligende	Sedative
907	1	Øvrige Sjælland	Other Zealand	Medium hund 10-20 kg	Medium dog 10-20 kg	1	1	0	0	0	0	0	0	0	0	0	0	0	0			0	0	0	0	1	1	0	0	0	0	0	0	0	0	0	0			Ja, der var nogen effekt	Yes, convincing with some effect	Udenlands	Abroad			Jeg har ikke behandlet med andet naturmedicin	Have not used herbal remedies
908	1	Øvrige Sjælland	Other Zealand	Stor hund 20-30 kg	Large dog 20-30 kg	0	0	0	0	0	0	0	0	0	0	0	0	0	0			1	1	0	0	0.196223	0.196223	0	0	0	0	0	0	0	0	0	0									Jeg har behandlet eller behandler med andet natur medicin	Have used or uses herbal remedies	Beroligende medicin	Calming medication
909	1	Hovedstadsområdet	Greater Copenhagen	Ekstra stor hund 30-40 kg	Extra large dog 30-40 kg	0	0	0	0	0	0	0	0	0	0	0	0	0	0			1	1	0	0	0.250071	0.250071	0	0	0	0	0	0	0	0	0	0									Jeg har ikke behandlet med andet naturmedicin	Have not used herbal remedies
910	1	Øvrige Sjælland	Other Zealand	Stor hund 20-30 kg	Large dog 20-30 kg	0	0	0	0	0	0	0	0	0	0	0	0	0	0			1	1	0	0	0.194986	0.194986	0	0	0	0	0	0	0	0	0	0									Jeg har behandlet eller behandler med andet natur medicin	Have used or uses herbal remedies	tang, grønlæbet musling	Algae, Green lipped mussels
911	1	Midtjylland	Mid Jutland	Medium hund 10-20 kg	Medium dog 10-20 kg	0	0	0	0	0	0	0	0	0	0	0	0	0	0			1	1	0	0	0.180317	0.180317	0	0	0	0	1	1	0	0	0	0									Jeg har ikke behandlet med andet naturmedicin	Have not used herbal remedies
912	1	Sønderjylland	Southern Jutland	Stor hund 20-30 kg	Large dog 20-30 kg	0	0	0	0	0	0	0	0	0	0	0	0	0	0			1	1	0	0	0.192276	0.192276	0	0	0	0	0	0	0	0	0	0									Jeg har behandlet eller behandler med andet natur medicin	Have used or uses herbal remedies	glucosamin	Glucosamine
913	1	Hovedstadsområdet	Greater Copenhagen	Gigant hund > 40 kg	Giant dog > 40 kg	0	0	0	0	0	0	0	0	0	0	0	0	0	0			1	1	0	0	0.230629	0.230629	0	0	0	0	0	0	0	0	0	0									Jeg har ikke behandlet med andet naturmedicin	Have not used herbal remedies
914	1	Midtjylland	Mid Jutland	Lille hund < 10 kg	Small dog <10 kg	0	0	0	0	0	0	0	0	0	0	0	0	0	0			1	1	0	0	0	0	0	0	0	0	0	0	0	0	0	0									Jeg har ikke behandlet med andet naturmedicin	Have not used herbal remedies
915	1	Nordsjælland	Northern Zealand	Stor hund 20-30 kg	Large dog 20-30 kg	1	1	0	0	0	0	0	0	0	0	0	0	0	0			0	0	0	0	0.202056	0.202056	0	0	0	0	0	0	0	0	0	0	Gigt i det ene ben og for at holde en hund på 13 år i gang i hans alderdom	Arthrosis in one leg and well being	Ja, der var nogen effekt	Yes, convincing with some effect	Andet sted, specificér	Other place, please specify	Christiania	Christiania	Jeg har ikke behandlet med andet naturmedicin	Have not used herbal remedies
916	1	Midtjylland	Mid Jutland	Stor hund 20-30 kg	Large dog 20-30 kg	0	0	0	0	0	0	0	0	0	0	0	0	0	0			1	1	0	0	0.20783	0.20783	0	0	0	0	0	0	0	0	0	0									Jeg har behandlet eller behandler med andet natur medicin	Have used or uses herbal remedies	B12, probiotika, grønlæbet musling, kalm, tranebær, lakseolie	Vitamine B, probiotic, green lipped mussel, Calm - L-Tryptophane, Milk peptides, Vitamine B, L-Theanine, cranberries, fish oil
917	1	Hovedstadsområdet	Greater Copenhagen	Lille hund < 10 kg	Small dog <10 kg	0	0	0	0	0	0	0	0	0	0	0	0	0	0			1	1	0	0	0	0	0	0	0	0	0	0	0	0	0	0									Jeg har behandlet eller behandler med andet natur medicin	Have used or uses herbal remedies	Homøopatiske midler mod allergi og smerter	Homeopathy
918	1	Øvrige Sjælland	Other Zealand	Stor hund 20-30 kg	Large dog 20-30 kg	0	0	0	0	0	0	0	0	0	0	0	0	0	0			1	1	0	0	0.198521	0.198521	0	0	0	0	0	0	0	0	0	0									Jeg har ikke behandlet med andet naturmedicin	Have not used herbal remedies
919	1	Øvrige Sjælland	Other Zealand	Gigant hund > 40 kg	Giant dog > 40 kg	0	0	0	0	0	0	0	0	0	0	0	0	0	0			1	1	0	0	0.223736	0.223736	0	0	0	0	0	0	0	0	0	0									Jeg har ikke behandlet med andet naturmedicin	Have not used herbal remedies
920	1	Nordsjælland	Northern Jutland	Lille hund < 10 kg	Small dog <10 kg	0	0	0	0	0	0	0	0	0	0	0	0	0	0			1	1	0	0	0	0	0	0	0	0	0	0	0	0	0	0									Jeg har behandlet eller behandler med andet natur medicin	Have used or uses herbal remedies	Mod flåter	Against fleas
921	1	Hovedstadsområdet	Greater Copenhagen	Lille hund < 10 kg	Small dog <10 kg	0	0	0	0	0	0	0	0	0	0	0	0	0	0			1	1	0	0	0	0	0	0	0	0	0	0	0	0	0	0									Jeg har behandlet eller behandler med andet natur medicin	Have used or uses herbal remedies	Hokamix	Trace elements
922	1	Nordsjælland	Northern Jutland	Ekstra stor hund 30-40 kg	Extra large dog 30-40 kg	0	0	0	0	0	0	0	0	0	0	0	0	0	0			1	1	0	0	0.243355	0.243355	0	0	0	0	0	0	0	0	0	0									Jeg har ikke behandlet med andet naturmedicin	Have not used herbal remedies
923	1	Fyn	Funen	Ekstra stor hund 30-40 kg	Extra large dog 30-40 kg	1	1	0	0	0	0	0	0	0	0	0	0	0	0			0	0	0	0	0.252428	0.252428	0	0	0	0	0	0	1	1	0	0			Nej, ingen effekt	No, no effect	Internettet	Internet			Jeg har ikke behandlet med andet naturmedicin	Have not used herbal remedies
924	1	Hovedstadsområdet	Greater Copenhagen	Ekstra stor hund 30-40 kg	Extra large dog 30-40 kg	1	1	0	0	0	0	0	0	0	0	0	0	0	0			0	0	0	0	0.25013	0.25013	0	0	0	0	0	0	0	0	0	0			Ja, der var nogen effekt	Yes, convincing with some effect	Internettet	Internet			Jeg har ikke behandlet med andet naturmedicin	Have not used herbal remedies
925	1	Øvrige Sjælland	Other Zealand	Gigant hund > 40 kg	Giant dog > 40 kg	0	0	0	0	0	0	0	0	0	0	0	0	0	0			1	1	0	0	0.223795	0.223795	0	0	0	0	0	0	0	0	0	0									Jeg har ikke behandlet med andet naturmedicin	Have not used herbal remedies
926	1	Midtjylland	Mid Jutland	Lille hund < 10 kg	Small dog <10 kg	1	1	0	0	0	0	0	0	0	0	0	0	0	0			0	0	0	0	1	1	0	0	0	0	0	0	0	0	0	0			Ja, der var nogen effekt	Yes, convincing with some effect	Internettet	Internet			Jeg har ikke behandlet med andet naturmedicin	Have not used herbal remedies
927	1	Øvrige Sjælland	Other Zealand	Stor hund 20-30 kg	Large dog 20-30 kg	1	1	0	0	0	0	0	0	0	0	0	0	0	0			0	0	0	0	0.19858	0.19858	0	0	0	0	1	1	0	0	0	0			Ja, overbevisende og god effekt	Yes, very convincing and good effect	Internettet	Internet			Jeg har ikke behandlet med andet naturmedicin	Have not used herbal remedies
928	1	Midtjylland	Mid Jutland	Lille hund < 10 kg	Small dog <10 kg	0	0	0	0	0	0	0	0	0	0	0	0	0	0			1	1	0	0	0	0	0	0	0	0	0	0	0	0	0	0									Jeg har behandlet eller behandler med andet natur medicin	Have used or uses herbal remedies	Homøpati	Homeopathy
929	1	Øerne	Islands	Stor hund 20-30 kg	Large dog 20-30 kg	1	1	0	0	0	0	0	0	0	0	0	0	0	0			0	0	0	0	0.213073	0.213073	0	0	0	0	0	0	1	1	0	0			Ja, overbevisende og god effekt	Yes, very convincing and good effect	Internettet	Internet			Jeg har ikke behandlet med andet naturmedicin	Have not used herbal remedies
930	1	Hovedstadsområdet	Greater Copenhagen	Gigant hund > 40 kg	Giant dog > 40 kg	0	0	0	0	0	0	0	0	0	0	0	0	0	0			1	1	0	0	0.230688	0.230688	0	0	0	0	0	0	0	0	0	0									Jeg har ikke behandlet med andet naturmedicin	Have not used herbal remedies
931	1	Fyn	Funen	Stor hund 20-30 kg	Large dog 20-30 kg	1	1	0	0	0	0	0	0	0	0	0	0	0	0			0	0	0	0	0.219495	0.219495	0	0	0	0	0	0	0	0	0	0	Stress	Stress	Muligvis, men der var ikke overbevisende effekt	Possible, but not convincing effect	Internettet	Internet			Jeg har behandlet eller behandler med andet natur medicin	Have used or uses herbal remedies	Bachs	Bach Flower Remedies
932	1	Nordsjælland	Northern Zealand	Ekstra stor hund 30-40 kg	Extra large dog 30-40 kg	0	0	0	0	0	0	0	0	0	0	0	0	0	0			1	1	0	0	0.240763	0.240763	0	0	0	0	0	0	0	0	0	0									Jeg har ikke behandlet med andet naturmedicin	Have not used herbal remedies
933	1	Hovedstadsområdet	Greater Copenhagen	Lille hund < 10 kg	Small dog <10 kg	0	0	0	0	0	0	0	0	0	0	0	0	0	0			1	1	0	0	0	0	0	0	0	0	0	0	0	0	0	0									Jeg har ikke behandlet med andet naturmedicin	Have not used herbal remedies
934	1	Fyn	Funen	Medium hund 10-20 kg	Medium dog 10-20 kg	1	1	0	0	0	0	0	0	0	0	0	0	0	0			0	0	0	0	0.191039	0.191039	0	0	0	0	0	0	0	0	0	0			Ja, overbevisende og god effekt	Yes, very convincing and good effect	Internettet	Internet			Jeg har ikke behandlet med andet naturmedicin	Have not used herbal remedies
935	1	Hovedstadsområdet	Greater Copenhagen	Stor hund 20-30 kg	Large dog 20-30 kg	0	0	0	0	0	0	0	0	0	0	0	0	0	0			1	1	0	0	0.216785	0.216785	0	0	0	0	0	0	0	0	0	0									Jeg har ikke behandlet med andet naturmedicin	Have not used herbal remedies
936	1	Sønderjylland	Southern Jutland	Ekstra stor hund 30-40 kg	Extra large dog 30-40 kg	1	1	0	0	0	0	0	0	0	0	0	0	0	0			0	0	0	0	0.233929	0.233929	0	0	0	0	0	0	0	0	0	0			Ja, der var nogen effekt	Yes, convincing with some effect	Internettet	Internet			Jeg har behandlet eller behandler med andet natur medicin	Have used or uses herbal remedies	Canosan	Green lipped Mussels
937	1	Sønderjylland	Southern Jutland	Medium hund 10-20 kg	Medium dog 10-20 kg	1	1	0	0	0	0	0	0	0	0	0	0	0	0			0	0	0	0	0	0	0	0	0	0	0	0	0	0	0	0	Cushings syndrom, nervøsitet	Cushings Syndrome, anxiety	Ja, der var nogen effekt	Yes, convincing with some effect	Internettet	Internet			Jeg har behandlet eller behandler med andet natur medicin	Have used or uses herbal remedies	Bachs blomstermedicin	Bach Flower Remedies
938	1	Nordsjælland	Northern Jutland	Ekstra stor hund 30-40 kg	Extra large dog 30-40 kg	0	0	0	0	0	0	0	0	0	0	0	0	0	0			1	1	0	0	0.243414	0.243414	0	0	0	0	0	0	0	0	0	0									Jeg har ikke behandlet med andet naturmedicin	Have not used herbal remedies
939	1	Øvrige Sjælland	Other Zealand	Ekstra stor hund 30-40 kg	Extra large dog 30-40 kg	1	1	0	0	0	0	0	0	0	0	0	0	0	0			0	0	0	0	0.238406	0.238406	0	0	0	0	0	0	0	0	0	0			Ja, overbevisende og god effekt	Yes, very convincing and good effect	Internettet	Internet			Jeg har ikke behandlet med andet naturmedicin	Have not used herbal remedies
940	1	Nordsjælland	Northern Jutland	Stor hund 20-30 kg	Large dog 20-30 kg	0	0	0	0	0	0	0	0	0	0	0	0	0	0			1	1	0	0	0.204295	0.204295	0	0	0	0	0	0	0	0	0	0									Jeg har behandlet eller behandler med andet natur medicin	Have used or uses herbal remedies	Grønlæbet muslingepulver	Green lipped Mussels
941	1	Sønderjylland	Southern Jutland	Ekstra stor hund 30-40 kg	Extra large dog 30-40 kg	0	0	0	0	0	0	0	0	0	0	0	0	0	0			1	1	0	0	0.23334	0.23334	0	0	0	0	0	0	0	0	0	0									Jeg har behandlet eller behandler med andet natur medicin	Have used or uses herbal remedies	Kompeet	Kompeet
942	1	Hovedstadsområdet	Greater Copenhagen	Ekstra stor hund 30-40 kg	Extra large dog 30-40 kg	0	0	0	0	0	0	0	0	0	0	0	0	0	0			1	1	0	0	0.250189	0.250189	0	0	0	0	0	0	0	0	0	0									Jeg har ikke behandlet med andet naturmedicin	Have not used herbal remedies
943	1	Hovedstadsområdet	Greater Copenhagen	Lille hund < 10 kg	Small dog <10 kg	1	1	0	0	1	1	0	0	0	0	1	1	0	0			0	0	0	0	1	1	0	0	0	0	0	0	1	1	0	0			Ja, overbevisende og god effekt	Yes, very convincing and good effect	Internettet	Internet			Jeg har ikke behandlet med andet naturmedicin	Have not used herbal remedies
944	1	Nordsjælland	Northern Jutland	Stor hund 20-30 kg	Large dog 20-30 kg	0	0	0	0	0	0	0	0	1	1	0	0	0	0			0	0	0	0	0.205296	0.205296	0	0	0	0	0	0	0	0	0	0			Nej, ingen effekt	No, no effect	Internettet	Internet			Jeg har ikke behandlet med andet naturmedicin	Have not used herbal remedies
945	1	Fyn	Funen	Stor hund 20-30 kg	Large dog 20-30 kg	0	0	0	0	0	0	0	0	0	0	0	0	0	0			1	1	0	0	0.218964	0.218964	0	0	0	0	0	0	0	0	0	0									Jeg har behandlet eller behandler med andet natur medicin	Have used or uses herbal remedies	Homøopatisk olie imod at han var meget fokuseret på tæver	Homeopathy
946	1	Nordsjælland	Northern Zealand	Lille hund < 10 kg	Small dog <10 kg	0	0	0	0	0	0	0	0	0	0	0	0	0	0			1	1	0	0	0	0	0	0	0	0	0	0	0	0	0	0									Jeg har ikke behandlet med andet naturmedicin	Have not used herbal remedies
947	1	Hovedstadsområdet	Greater Copenhagen	Stor hund 20-30 kg	Large dog 20-30 kg	0	0	0	0	0	0	0	0	0	0	0	0	0	0			1	1	0	0	0.214546	0.214546	0	0	0	0	0	0	0	0	0	0									Jeg har behandlet eller behandler med andet natur medicin	Have used or uses herbal remedies	DiVet fra Vet Cur, understøtter mave- og tarmfunktion. Tidligere havde han ofte problemer med diarre, opkast og ondt i maven (stod tit i bedestillling), men efter han får 5 ml af dette om dagen har han fået det meget bedre og får kun sjældent nævnte symptomer	VetCur
948	1	Hovedstadsområdet	Greater Copenhagen	Lille hund < 10 kg	Small dog <10 kg	0	0	0	0	0	0	0	0	0	0	0	0	0	0			1	1	0	0	0	0	0	0	0	0	0	0	0	0	0	0									Jeg har ikke behandlet med andet naturmedicin	Have not used herbal remedies
949	1	Hovedstadsområdet	Greater Copenhagen	Lille hund < 10 kg	Small dog <10 kg	0	0	0	0	0	0	0	0	0	0	0	0	0	0			1	1	0	0	0	0	0	0	1	1	0	0	0	0	0	0									Jeg har behandlet eller behandler med andet natur medicin	Have used or uses herbal remedies	Canosan	Green lipped Mussels
950	1	Nordsjælland	Northern Zealand	Medium hund 10-20 kg	Medium dog 10-20 kg	0	0	0	0	0	0	0	0	0	0	0	0	0	0			1	1	0	0	0	0	0	0	0	0	0	0	0	0	0	0									Jeg har behandlet eller behandler med andet natur medicin	Have used or uses herbal remedies	Grønlæbet musling	Green lipped Mussels
951	1	Midtjylland	Mid Jutland	Stor hund 20-30 kg	Large dog 20-30 kg	0	0	0	0	0	0	0	0	0	0	0	0	0	0			1	1	0	0	0.21054	0.21054	0	0	0	0	0	0	0	0	0	0									Jeg har ikke behandlet med andet naturmedicin	Have not used herbal remedies
952	1	Nordsjælland	Northern Jutland	Lille hund < 10 kg	Small dog <10 kg	1	1	0	0	0	0	0	0	0	0	0	0	0	0			0	0	0	0	0	0	0	0	0	0	0	0	0	0	1	1	Epilepsi	Epilepsy	Muligvis, men der var ikke overbevisende effekt	Possible, but not convincing effect	Internettet	Internet			Jeg har behandlet eller behandler med andet natur medicin	Have used or uses herbal remedies	Andre olier og urter	Oils and herbs
953	1	Øvrige Sjælland	Other Zealand	Lille hund < 10 kg	Small dog <10 kg	0	0	0	0	0	0	0	0	0	0	0	0	0	0			1	1	0	0	0	0	0	0	0	0	0	0	0	0	0	0									Jeg har ikke behandlet med andet naturmedicin	Have not used herbal remedies
954	1	Fyn	Funen	Lille hund < 10 kg	Small dog <10 kg	0	0	0	0	0	0	0	0	0	0	0	0	0	0			1	1	0	0	0	0	0	0	0	0	0	0	0	0	0	0									Jeg har behandlet eller behandler med andet natur medicin	Have used or uses herbal remedies	Biotin, B vitamin og ørredolie	Biotine, vitamin B, fish oil
955	1	Hovedstadsområdet	Greater Copenhagen	Lille hund < 10 kg	Small dog <10 kg	1	1	0	0	0	0	0	0	0	0	0	0	0	0			0	0	0	0	1	1	0	0	0	0	0	0	0	0	0	0			Ja, overbevisende og god effekt	Yes, very convincing and good effect	Internettet	Internet			Jeg har behandlet eller behandler med andet natur medicin	Have used or uses herbal remedies	Bachs blomstermedicin	Bach Flower Remedies
956	1	Midtjylland	Mid Jutland	Ekstra stor hund 30-40 kg	Extra large dog 30-40 kg	1	1	1	1	0	0	0	0	0	0	0	0	0	0			0	0	0	0	0.246713	0.246713	0	0	0	0	0	0	0	0	0	0	Irritation i luftveje/hoste	Airway irritation	Ja, overbevisende og god effekt	Yes, very convincing and good effect	Internettet	Internet			Jeg har ikke behandlet med andet naturmedicin	Have not used herbal remedies
957	1	Fyn	Funen	Medium hund 10-20 kg	Medium dog 10-20 kg	0	0	0	0	0	0	0	0	0	0	0	0	0	0			1	1	0	0	0.189861	0.189861	0	0	0	0	0	0	0	0	0	0									Jeg har behandlet eller behandler med andet natur medicin	Have used or uses herbal remedies	Chlorophyltabletter	Chlorophyl
958	1	Midtjylland	Mid Jutland	Lille hund < 10 kg	Small dog <10 kg	0	0	0	0	0	0	0	0	0	0	0	0	0	0			1	1	0	0	0	0	0	0	0	0	0	0	0	0	0	0									Jeg har behandlet eller behandler med andet natur medicin	Have used or uses herbal remedies	Kinesisk urtemedicin	Chinese herbs
959	1	Hovedstadsområdet	Greater Copenhagen	Lille hund < 10 kg	Small dog <10 kg	1	1	0	0	1	1	0	0	0	0	0	0	0	0			0	0	0	0	0	0	0	0	0	0	0	0	1	1	0	0			Ja, overbevisende og god effekt	Yes, very convincing and good effect	Udenlands	Abroad			Jeg har ikke behandlet med andet naturmedicin	Have not used herbal remedies
960	1	Nordsjælland	Northern Zealand	Lille hund < 10 kg	Small dog <10 kg	0	0	0	0	0	0	0	0	0	0	0	0	0	0			1	1	0	0	0	0	0	0	0	0	1	1	0	0	0	0									Jeg har ikke behandlet med andet naturmedicin	Have not used herbal remedies
961	1	Øvrige Sjælland	Other Zealand	Medium hund 10-20 kg	Medium dog 10-20 kg	0	0	0	0	0	0	0	0	0	0	0	0	0	0			1	1	0	0	0	0	0	0	0	0	0	0	0	0	0	0									Jeg har ikke behandlet med andet naturmedicin	Have not used herbal remedies
962	1	Midtjylland	Mid Jutland	Lille hund < 10 kg	Small dog <10 kg	1	1	0	0	0	0	0	0	0	0	0	0	0	0			0	0	0	0	0	0	0	0	0	0	0	0	0	0	0	0			Ja, overbevisende og god effekt	Yes, very convincing and good effect	Internettet	Internet			Jeg har ikke behandlet med andet naturmedicin	Have not used herbal remedies
963	1	Sønderjylland	Southern Jutland	Lille hund < 10 kg	Small dog <10 kg	0	0	0	0	0	0	0	0	0	0	0	0	0	0			1	1	0	0	0	0	0	0	0	0	0	0	0	0	0	0									Jeg har behandlet eller behandler med andet natur medicin	Have used or uses herbal remedies	Mange forskellige inkl. Kosttilskud Og homeopath	Many different, including homeopathy
964	1	Midtjylland	Mid Jutland	Gigant hund > 40 kg	Giant dog > 40 kg	1	1	0	0	1	1	0	0	0	0	0	0	0	0			0	0	0	0	0.228155	0.228155	0	0	0	0	0	0	0	0	0	0			Ja, overbevisende og god effekt	Yes, very convincing and good effect	Internettet	Internet			Jeg har ikke behandlet med andet naturmedicin	Have not used herbal remedies
965	1	Midtjylland	Mid Jutland	Medium hund 10-20 kg	Medium dog 10-20 kg	0	0	0	0	0	0	0	0	0	0	0	0	0	0			1	1	0	0	0.177253	0.177253	0	0	0	0	0	0	0	0	0	0									Jeg har behandlet eller behandler med andet natur medicin	Have used or uses herbal remedies	Vetcur til mave og en til hofter	VetCur
966	1	Nordsjælland	Northern Zealand	Stor hund 20-30 kg	Large dog 20-30 kg	0	0	0	0	0	0	0	0	0	0	0	0	0	0			1	1	0	0	0.202881	0.202881	0	0	0	0	0	0	0	0	0	0									Jeg har ikke behandlet med andet naturmedicin	Have not used herbal remedies
967	1	Øvrige Sjælland	Other Zealand	Gigant hund > 40 kg	Giant dog > 40 kg	1	1	0	0	0	0	0	0	0	0	0	0	0	0			0	0	0	0	0.222146	0.222146	0	0	0	0	0	0	0	0	0	0			Ja, der var nogen effekt	Yes, convincing with some effect	Internettet	Internet			Jeg har behandlet eller behandler med andet natur medicin	Have used or uses herbal remedies	Homøopatisk	Homeopathy
968	1	Sønderjylland	Southern Jutland	Stor hund 20-30 kg	Large dog 20-30 kg	1	1	0	0	0	0	0	0	0	0	0	0	0	0			0	0	0	0	0.192806	0.192806	0	0	0	0	0	0	0	0	0	0	Smertelindring ved gigt	Arthrosis	Ja, der var nogen effekt	Yes, convincing with some effect	Andet sted, specificér	Other place, please specify	A	A	Jeg har ikke behandlet med andet naturmedicin	Have not used herbal remedies
969	1	Nordsjælland	Northern Zealand	Stor hund 20-30 kg	Large dog 20-30 kg	0	0	0	0	0	0	0	0	0	0	0	0	0	0			1	1	0	0	0.201761	0.201761	0	0	0	0	0	0	0	0	0	0									Jeg har behandlet eller behandler med andet natur medicin	Have used or uses herbal remedies	Alovera	Aleo Vera
970	1	Sønderjylland	Southern Jutland	Lille hund < 10 kg	Small dog <10 kg	0	0	0	0	0	0	0	0	0	0	0	0	0	0			1	1	0	0	0	0	0	0	0	0	0	0	0	0	0	0									Jeg har ikke behandlet med andet naturmedicin	Have not used herbal remedies
971	1	Fyn	Funen	Lille hund < 10 kg	Small dog <10 kg	1	1	0	0	0	0	1	1	0	0	0	0	0	0			0	0	0	0	1	1	0	0	0	0	0	0	0	0	0	0			Ja, overbevisende og god effekt	Yes, very convincing and good effect	Internettet	Internet			Jeg har ikke behandlet med andet naturmedicin	Have not used herbal remedies
972	1	Hovedstadsområdet	Greater Copenhagen	Lille hund < 10 kg	Small dog <10 kg	0	0	0	0	0	0	0	0	0	0	0	0	0	0			1	1	0	0	0	0	0	0	0	0	0	0	0	0	0	0									Jeg har ikke behandlet med andet naturmedicin	Have not used herbal remedies
973	1	Øvrige Sjælland	Other Zealand	Lille hund < 10 kg	Small dog <10 kg	0	0	0	0	0	0	0	0	1	1	0	0	0	0			0	0	0	0	0	0	0	0	0	0	0	0	0	0	0	0	Mod angst for lyde, som torden, skud m.m.	Sound phobia	Ja, der var nogen effekt	Yes, convincing with some effect	Internettet	Internet			Jeg har behandlet eller behandler med andet natur medicin	Have used or uses herbal remedies	Bachs blomstermedicin, uden effekt	Bach Flower Remedies
974	1	Nordsjælland	Northern Jutland	Gigant hund > 40 kg	Giant dog > 40 kg	0	0	0	0	0	0	0	0	0	0	0	0	0	0			1	1	0	0	0.226505	0.226505	0	0	0	0	0	0	0	0	0	0									Jeg har ikke behandlet med andet naturmedicin	Have not used herbal remedies
975	1	Øvrige Sjælland	Other Zealand	Ekstra stor hund 30-40 kg	Extra large dog 30-40 kg	0	0	1	1	0	0	0	0	0	0	0	0	0	0			0	0	1	1	0.238465	0.238465	0	0	0	0	0	0	0	0	0	0			Ja, der var nogen effekt	Yes, convincing with some effect	Internettet	Internet			Jeg har ikke behandlet med andet naturmedicin	Have not used herbal remedies
976	1	Hovedstadsområdet	Greater Copenhagen	Medium hund 10-20 kg	Medium dog 10-20 kg	1	1	0	0	0	0	0	0	0	0	0	0	0	0			0	0	0	0	0.186385	0.186385	0	0	0	0	0	0	0	0	1	1	Epilepsi	Epilepsy	Muligvis, men der var ikke overbevisende effekt	Possible, but not convincing effect	Internettet	Internet			Jeg har ikke behandlet med andet naturmedicin	Have not used herbal remedies
977	1	Fyn	Funen	Medium hund 10-20 kg	Medium dog 10-20 kg	1	1	0	0	0	0	0	0	0	0	0	0	0	0			0	0	0	0	0.189625	0.189625	0	0	0	0	0	0	0	0	0	0			Ja, overbevisende og god effekt	Yes, very convincing and good effect	Internettet	Internet			Jeg har behandlet eller behandler med andet natur medicin	Have used or uses herbal remedies	Rescue Remedy, blomstermedicin	Rescue Remedy, Flower remedy
978	1	Nordsjælland	Northern Zealand	Lille hund < 10 kg	Small dog <10 kg	1	1	0	0	0	0	0	0	0	0	0	0	0	0			0	0	0	0	0	0	0	0	0	0	0	0	0	0	0	0			Ja, der var nogen effekt	Yes, convincing with some effect	Marked	At a marked			Jeg har ikke behandlet med andet naturmedicin	Have not used herbal remedies
979	1	Midtjylland	Mid Jutland	Ekstra stor hund 30-40 kg	Extra large dog 30-40 kg	1	1	0	0	0	0	0	0	0	0	0	0	0	0			0	0	0	0	0.244828	0.244828	0	0	0	0	0	0	0	0	0	0			Ja, der var nogen effekt	Yes, convincing with some effect	Udenlands	Abroad			Jeg har behandlet eller behandler med andet natur medicin	Have used or uses herbal remedies	Hestekuren	Vitamines and trace elements
980	1	Hovedstadsområdet	Greater Copenhagen	Stor hund 20-30 kg	Large dog 20-30 kg	0	0	0	0	0	0	0	0	0	0	0	0	0	0			1	1	0	0	0.216843	0.216843	0	0	1	1	0	0	0	0	0	0									Jeg har ikke behandlet med andet naturmedicin	Have not used herbal remedies
981	1	Øvrige Sjælland	Other Zealand	Stor hund 20-30 kg	Large dog 20-30 kg	0	0	0	0	0	0	0	0	0	0	0	0	0	0			1	1	0	0	0.194751	0.194751	0	0	0	0	0	0	0	0	0	0									Jeg har behandlet eller behandler med andet natur medicin	Have used or uses herbal remedies	Zylkene til nytår	Zylkene - alfa-casozepin
982	1	Øvrige Sjælland	Other Zealand	Ekstra stor hund 30-40 kg	Extra large dog 30-40 kg	0	0	0	0	0	0	0	0	0	0	0	0	0	0			1	1	0	0	0.238524	0.238524	0	0	0	0	0	0	0	0	0	0									Jeg har ikke behandlet med andet naturmedicin	Have not used herbal remedies
983	1	Øvrige Sjælland	Other Zealand	Lille hund < 10 kg	Small dog <10 kg	0	0	0	0	0	0	0	0	0	0	0	0	0	0			1	1	0	0	0	0	0	0	0	0	0	0	0	0	0	0									Jeg har behandlet eller behandler med andet natur medicin	Have used or uses herbal remedies	Aloe vera	Aleo Vera
984	1	Øvrige Sjælland	Other Zealand	Stor hund 20-30 kg	Large dog 20-30 kg	0	0	0	0	0	0	0	0	0	0	0	0	0	0			1	1	0	0	0.195104	0.195104	0	0	0	0	0	0	0	0	0	0									Jeg har behandlet eller behandler med andet natur medicin	Have used or uses herbal remedies	Pulver og piller som siges at kunne hjælpe på ledproblemer/gigtsymptomer..	Powder and pills for joint symptoms
985	1	Øerne	Islands	Gigant hund > 40 kg	Giant dog > 40 kg	0	0	0	0	0	0	0	0	0	0	0	0	0	0			1	1	0	0	0.229157	0.229157	0	0	0	0	0	0	0	0	0	0									Jeg har ikke behandlet med andet naturmedicin	Have not used herbal remedies
986	1	Nordsjælland	Northern Jutland	Medium hund 10-20 kg	Medium dog 10-20 kg	0	0	0	0	0	0	0	0	0	0	0	0	0	0			1	1	0	0	0	0	0	0	0	0	0	0	0	0	0	0									Jeg har ikke behandlet med andet naturmedicin	Have not used herbal remedies
987	1	Hovedstadsområdet	Greater Copenhagen	Lille hund < 10 kg	Small dog <10 kg	1	1	0	0	0	0	0	0	0	0	0	0	0	0			0	0	0	0	0	0	0	0	0	0	1	1	0	0	0	0	Nervøsitet	Nervousness	Ja, overbevisende og god effekt	Yes, very convincing and good effect	Andet sted, specificér	Other place, please specify	Privat	Private	Jeg har behandlet eller behandler med andet natur medicin	Have used or uses herbal remedies	Glucosamine	Glucosamine
988	1	Nordsjælland	Northern Zealand	Lille hund < 10 kg	Small dog <10 kg	0	0	0	0	0	0	0	0	0	0	0	0	0	0			1	1	0	0	0	0	0	0	0	0	0	0	0	0	0	0									Jeg har ikke behandlet med andet naturmedicin	Have not used herbal remedies
989	1	Hovedstadsområdet	Greater Copenhagen	Stor hund 20-30 kg	Large dog 20-30 kg	0	0	0	0	0	0	0	0	0	0	0	0	0	0			1	1	0	0	0.216902	0.216902	0	0	0	0	0	0	0	0	0	0									Jeg har ikke behandlet med andet naturmedicin	Have not used herbal remedies
990	1	Øvrige Sjælland	Other Zealand	Medium hund 10-20 kg	Medium dog 10-20 kg	0	0	0	0	0	0	0	0	0	0	1	1	0	0			0	0	0	0	1	1	0	0	0	0	0	0	0	0	0	0			Muligvis, men der var ikke overbevisende effekt	Possible, but not convincing effect	Internettet	Internet			Jeg har ikke behandlet med andet naturmedicin	Have not used herbal remedies
991	1	Nordsjælland	Northern Zealand	Stor hund 20-30 kg	Large dog 20-30 kg	1	1	0	0	0	0	0	0	0	0	0	0	0	0			0	0	0	0	0.201349	0.201349	0	0	0	0	0	0	0	0	0	0			Ja, der var nogen effekt	Yes, convincing with some effect	Internettet	Internet			Jeg har behandlet eller behandler med andet natur medicin	Have used or uses herbal remedies	grønlæbet musling, msm, hyben, glucosamin	Green lipped Mussels, rose hipp, glucosamine, msm
992	1	Midtjylland	Mid Jutland	Stor hund 20-30 kg	Large dog 20-30 kg	0	0	0	0	0	0	0	0	0	0	0	0	0	0			1	1	0	0	0.210599	0.210599	0	0	0	0	0	0	0	0	0	0									Jeg har ikke behandlet med andet naturmedicin	Have not used herbal remedies
993	1	Nordsjælland	Northern Zealand	Lille hund < 10 kg	Small dog <10 kg	0	0	0	0	0	0	0	0	0	0	0	0	0	0			1	1	0	0	0	0	0	0	0	0	0	0	0	0	0	0									Jeg har behandlet eller behandler med andet natur medicin	Have used or uses herbal remedies	Kalm	Calm - L-Tryptophane, Milk peptides, Vitamine B, L-Theanine
994	1	Midtjylland	Mid Jutland	Medium hund 10-20 kg	Medium dog 10-20 kg	0	0	0	0	0	0	0	0	0	0	0	0	0	0			1	1	0	0	0.180375	0.180375	0	0	0	0	0	0	0	0	0	0									Jeg har ikke behandlet med andet naturmedicin	Have not used herbal remedies
995	1	Nordsjælland	Northern Jutland	Gigant hund > 40 kg	Giant dog > 40 kg	0	0	0	0	0	0	0	0	0	0	0	0	0	0			1	1	0	0	0.226564	0.226564	0	0	0	0	0	0	0	0	0	0									Jeg har ikke behandlet med andet naturmedicin	Have not used herbal remedies
996	1	Nordsjælland	Northern Zealand	Lille hund < 10 kg	Small dog <10 kg	0	0	0	0	0	0	0	0	0	0	0	0	0	0			1	1	0	0	0	0	0	0	0	0	0	0	0	0	0	0									Jeg har ikke behandlet med andet naturmedicin	Have not used herbal remedies
997	1	Øvrige Sjælland	Other Zealand	Ekstra stor hund 30-40 kg	Extra large dog 30-40 kg	1	1	0	0	0	0	0	0	0	0	0	0	0	0			0	0	0	0	0.237287	0.237287	0	0	0	0	0	0	1	1	0	0			Muligvis, men der var ikke overbevisende effekt	Possible, but not convincing effect	Andet sted, specificér	Other place, please specify	Anden privat forhandler	Retailer	Jeg har ikke behandlet med andet naturmedicin	Have not used herbal remedies
998	1	Hovedstadsområdet	Greater Copenhagen	Stor hund 20-30 kg	Large dog 20-30 kg	0	0	0	0	0	0	0	0	0	0	0	0	0	0			1	1	0	0	0.216961	0.216961	0	0	0	0	0	0	0	0	0	0									Jeg har ikke behandlet med andet naturmedicin	Have not used herbal remedies
999	1	Fyn	Funen	Stor hund 20-30 kg	Large dog 20-30 kg	0	0	0	0	0	0	0	0	0	0	0	0	0	0			1	1	0	0	0.220378	0.220378	0	0	0	0	0	0	0	0	0	0									Jeg har ikke behandlet med andet naturmedicin	Have not used herbal remedies
1000	1	Nordsjælland	Northern Jutland	Ekstra stor hund 30-40 kg	Extra large dog 30-40 kg	0	0	0	0	0	0	0	0	0	0	0	0	0	0			1	1	0	0	0.243473	0.243473	0	0	0	0	0	0	0	0	0	0									Jeg har ikke behandlet med andet naturmedicin	Have not used herbal remedies
1001	1	Øvrige Sjælland	Other Zealand	Ekstra stor hund 30-40 kg	Extra large dog 30-40 kg	1	1	0	0	0	0	0	0	0	0	0	0	0	0			0	0	0	0	0.236462	0.236462	0	0	0	0	0	0	0	0	0	0	Afspænding af muskler	Relaxation of muscles	Ja, overbevisende og god effekt	Yes, very convincing and good effect	Andet sted, specificér	Other place, please specify	Gennem massør	Massage therapist	Jeg har behandlet eller behandler med andet natur medicin	Have used or uses herbal remedies	Glucosamin og MSM	Glucosamine, msm
1002	1	Øvrige Sjælland	Other Zealand	Lille hund < 10 kg	Small dog <10 kg	0	0	0	0	0	0	0	0	0	0	0	0	0	0			1	1	0	0	0	0	0	0	0	0	0	0	0	0	0	0									Jeg har behandlet eller behandler med andet natur medicin	Have used or uses herbal remedies	Svenska djur apotek:senior	Swedish veterinary pharmacy:senior
1003	1	Øvrige Sjælland	Other Zealand	Medium hund 10-20 kg	Medium dog 10-20 kg	0	0	0	0	0	0	0	0	0	0	0	0	0	0			1	1	0	0	0	0	0	0	0	0	0	0	0	0	0	0									Jeg har ikke behandlet med andet naturmedicin	Have not used herbal remedies
1004	1	Nordsjælland	Northern Jutland	Lille hund < 10 kg	Small dog <10 kg	1	1	0	0	1	1	0	0	0	0	0	0	0	0			0	0	0	0	1	1	0	0	0	0	0	0	0	0	0	0	Stress	Stress	Ja, overbevisende og god effekt	Yes, very convincing and good effect	Andet sted, specificér	Other place, please specify	Er forhandler selv af CBD olie fra QVG	I am a retailer	Jeg har behandlet eller behandler med andet natur medicin	Have used or uses herbal remedies	Kioprakter	Chiropractor
1005	1	Øvrige Sjælland	Other Zealand	Lille hund < 10 kg	Small dog <10 kg	1	1	0	0	0	0	0	0	0	0	0	0	0	0			0	0	0	0	1	1	0	0	0	0	0	0	0	0	0	0			Ja, der var nogen effekt	Yes, convincing with some effect	Helsekost	Herbalist			Jeg har ikke behandlet med andet naturmedicin	Have not used herbal remedies
1006	1	Midtjylland	Mid Jutland	Ekstra stor hund 30-40 kg	Extra large dog 30-40 kg	0	0	0	0	0	0	0	0	0	0	0	0	0	0			1	1	0	0	0.245417	0.245417	0	0	0	0	0	0	0	0	0	0									Jeg har behandlet eller behandler med andet natur medicin	Have used or uses herbal remedies	baldrian mod utryghed	Valerian
1007	1	Nordsjælland	Northern Jutland	Medium hund 10-20 kg	Medium dog 10-20 kg	0	0	0	0	0	0	0	0	0	0	0	0	0	0			1	1	0	0	0	0	0	0	0	0	0	0	0	0	0	0									Jeg har ikke behandlet med andet naturmedicin	Have not used herbal remedies
1008	1	Nordsjælland	Northern Jutland	Ekstra stor hund 30-40 kg	Extra large dog 30-40 kg	0	0	0	0	0	0	0	0	0	0	0	0	0	0			1	1	0	0	0.243532	0.243532	0	0	0	0	0	0	0	0	0	0									Jeg har ikke behandlet med andet naturmedicin	Have not used herbal remedies
1009	1	Øvrige Sjælland	Other Zealand	Gigant hund > 40 kg	Giant dog > 40 kg	1	1	0	0	0	0	0	0	0	0	0	0	0	0			0	0	0	0	0.222087	0.222087	0	0	0	0	0	0	0	0	1	1			Ja, der var nogen effekt	Yes, convincing with some effect	Internettet	Internet			Jeg har behandlet eller behandler med andet natur medicin	Have used or uses herbal remedies	Hybebpiller	Rosehip
1010	1	Sønderjylland	Southern Jutland	Medium hund 10-20 kg	Medium dog 10-20 kg	0	0	0	0	0	0	0	0	0	0	0	0	0	0			1	1	0	0	0	0	0	0	0	0	0	0	0	0	0	0									Jeg har ikke behandlet med andet naturmedicin	Have not used herbal remedies
1011	1	Fyn	Funen	Medium hund 10-20 kg	Medium dog 10-20 kg	0	0	0	0	0	0	0	0	0	0	0	0	0	0			1	1	0	0	0.191098	0.191098	0	0	0	0	0	0	0	0	0	0									Jeg har ikke behandlet med andet naturmedicin	Have not used herbal remedies
1012	1	Nordsjælland	Northern Jutland	Medium hund 10-20 kg	Medium dog 10-20 kg	0	0	0	0	0	0	0	0	0	0	0	0	0	0			1	1	0	0	0	0	0	0	0	0	1	1	0	0	0	0									Jeg har ikke behandlet med andet naturmedicin	Have not used herbal remedies
1013	1	Nordsjælland	Northern Zealand	Lille hund < 10 kg	Small dog <10 kg	0	0	0	0	0	0	0	0	0	0	0	0	0	0			1	1	0	0	0	0	0	0	0	0	0	0	0	0	0	0									Jeg har behandlet eller behandler med andet natur medicin	Have used or uses herbal remedies	Hokamix	Trace elements
1014	1	Sønderjylland	Southern Jutland	Medium hund 10-20 kg	Medium dog 10-20 kg	0	0	0	0	0	0	0	0	0	0	0	0	0	0			1	1	0	0	0	0	0	0	0	0	0	0	0	0	0	0									Jeg har behandlet eller behandler med andet natur medicin	Have used or uses herbal remedies	Naturlig loppemiddel bla citrushalsbånd	Citrus
1015	1	Øvrige Sjælland	Other Zealand	Lille hund < 10 kg	Small dog <10 kg	1	1	0	0	0	0	0	0	0	0	0	0	0	0			0	0	0	0	1	1	0	0	0	0	0	0	0	0	0	0			Ja, overbevisende og god effekt	Yes, very convincing and good effect	Internettet	Internet			Jeg har behandlet eller behandler med andet natur medicin	Have used or uses herbal remedies	Olier til led/gigt.	Oils for joint/arthrosis
1016	1	Nordsjælland	Northern Zealand	Stor hund 20-30 kg	Large dog 20-30 kg	0	0	0	0	0	0	0	0	0	0	0	0	0	0			1	1	0	0	0.20294	0.20294	0	0	0	0	0	0	0	0	0	0									Jeg har ikke behandlet med andet naturmedicin	Have not used herbal remedies
1017	1	Hovedstadsområdet	Greater Copenhagen	Medium hund 10-20 kg	Medium dog 10-20 kg	1	1	0	0	0	0	0	0	0	0	0	0	0	0			0	0	0	0	0.186444	0.186444	0	0	0	0	0	0	0	0	0	0	Behandling af Stress	Stress	Ja, overbevisende og god effekt	Yes, very convincing and good effect	Internettet	Internet			Jeg har ikke behandlet med andet naturmedicin	Have not used herbal remedies
1018	1	Nordsjælland	Northern Zealand	Medium hund 10-20 kg	Medium dog 10-20 kg	0	0	0	0	0	0	0	0	0	0	0	0	0	0			1	1	0	0	0	0	0	0	0	0	0	0	0	0	0	0									Jeg har behandlet eller behandler med andet natur medicin	Have used or uses herbal remedies	Afslappende naturprodukt til nytår	Sedative naturel remedies
1019	1	Hovedstadsområdet	Greater Copenhagen	Stor hund 20-30 kg	Large dog 20-30 kg	1	1	0	0	1	1	0	0	0	0	0	0	0	0			0	0	0	0	0.21702	0.21702	0	0	0	0	0	0	1	1	0	0			Ja, overbevisende og god effekt	Yes, very convincing and good effect	Udenlands	Abroad			Jeg har ikke behandlet med andet naturmedicin	Have not used herbal remedies
1020	1	Fyn	Funen	Ekstra stor hund 30-40 kg	Extra large dog 30-40 kg	0	0	0	0	0	0	0	0	0	0	0	0	0	0			1	1	0	0	0.251662	0.251662	0	0	0	0	0	0	0	0	0	0									Jeg har behandlet eller behandler med andet natur medicin	Have used or uses herbal remedies	Glukosamin, msm, ingefær, sporty med grønlæbet musling	Glucosamine, msm, ginger, green lipped mussel
1021	1	Hovedstadsområdet	Greater Copenhagen	Lille hund < 10 kg	Small dog <10 kg	0	0	0	0	0	0	0	0	0	0	0	0	0	0			1	1	0	0	0	0	0	0	0	0	0	0	0	0	0	0									Jeg har ikke behandlet med andet naturmedicin	Have not used herbal remedies
1022	1	Nordsjælland	Northern Zealand	Gigant hund > 40 kg	Giant dog > 40 kg	0	0	0	0	0	0	0	0	0	0	0	0	0	0			1	1	1	1	0.225504	0.225504	0	0	0	0	1	1	0	0	0	0									Jeg har ikke behandlet med andet naturmedicin	Have not used herbal remedies
1023	1	Hovedstadsområdet	Greater Copenhagen	Lille hund < 10 kg	Small dog <10 kg	0	0	0	0	0	0	0	0	0	0	0	0	0	0			1	1	0	0	0	0	0	0	0	0	0	0	0	0	0	0									Jeg har ikke behandlet med andet naturmedicin	Have not used herbal remedies
1024	1	Nordsjælland	Northern Jutland	Stor hund 20-30 kg	Large dog 20-30 kg	0	0	0	0	0	0	0	0	0	0	0	0	0	0	Hamp foderolie	Hemp food oil	0	0	0	0	0.205355	0.205355	0	0	0	0	0	0	1	1	0	0			Ja, der var nogen effekt	Yes, convincing with some effect	Internettet	Internet			Jeg har ikke behandlet med andet naturmedicin	Have not used herbal remedies
1025	1	Nordsjælland	Northern Zealand	Medium hund 10-20 kg	Medium dog 10-20 kg	0	0	1	1	0	0	0	0	0	0	0	0	0	0			0	0	0	0	0	0	0	0	0	0	0	0	0	0	1	1			Nej, ingen effekt	No, no effect	Helsekost	Herbalist			Jeg har ikke behandlet med andet naturmedicin	Have not used herbal remedies
1026	1	Midtjylland	Mid Jutland	Ekstra stor hund 30-40 kg	Extra large dog 30-40 kg	0	0	0	0	0	0	0	0	0	0	0	0	0	0			1	1	0	0	0.246772	0.246772	0	0	0	0	0	0	0	0	0	0									Jeg har ikke behandlet med andet naturmedicin	Have not used herbal remedies
1027	1	Øvrige Sjælland	Other Zealand	Lille hund < 10 kg	Small dog <10 kg	0	0	0	0	0	0	0	0	0	0	0	0	0	0			1	1	0	0	0	0	0	0	0	0	0	0	0	0	0	0									Jeg har ikke behandlet med andet naturmedicin	Have not used herbal remedies
1028	1	Hovedstadsområdet	Greater Copenhagen	Stor hund 20-30 kg	Large dog 20-30 kg	0	0	0	0	0	0	0	0	0	0	0	0	0	0			1	1	0	0	0.217079	0.217079	0	0	0	0	0	0	0	0	0	0									Jeg har ikke behandlet med andet naturmedicin	Have not used herbal remedies
1029	1	Hovedstadsområdet	Greater Copenhagen	Lille hund < 10 kg	Small dog <10 kg	0	0	0	0	0	0	0	0	0	0	0	0	0	0			1	1	0	0	0	0	0	0	0	0	0	0	0	0	0	0									Jeg har behandlet eller behandler med andet natur medicin	Have used or uses herbal remedies	Homøopatiske midler	Homeopathy
1030	1	Fyn	Funen	Ekstra stor hund 30-40 kg	Extra large dog 30-40 kg	0	0	0	0	0	0	0	0	0	0	0	0	0	0			1	1	0	0	0.252487	0.252487	0	0	0	0	0	0	0	0	0	0									Jeg har ikke behandlet med andet naturmedicin	Have not used herbal remedies
1031	1	Nordsjælland	Northern Jutland	Gigant hund > 40 kg	Giant dog > 40 kg	0	0	0	0	0	0	0	0	0	0	0	0	0	0			1	1	0	0	0.226034	0.226034	0	0	0	0	0	0	0	0	0	0									Jeg har behandlet eller behandler med andet natur medicin	Have used or uses herbal remedies	Bachs blomsterolie og Morgenfruesalve	Bach Flower Remedies, Calendula
1032	1	Øvrige Sjælland	Other Zealand	Lille hund < 10 kg	Small dog <10 kg	0	0	0	0	0	0	0	0	0	0	0	0	0	0			1	1	0	0	0	0	0	0	0	0	0	0	0	0	0	0									Jeg har ikke behandlet med andet naturmedicin	Have not used herbal remedies
1033	1	Fyn	Funen	Gigant hund > 40 kg	Giant dog > 40 kg	0	0	0	0	0	0	0	0	0	0	0	0	0	0			1	1	0	0	0.232574	0.232574	0	0	0	0	0	0	0	0	0	0									Jeg har ikke behandlet med andet naturmedicin	Have not used herbal remedies
1034	1	Øvrige Sjælland	Other Zealand	Ekstra stor hund 30-40 kg	Extra large dog 30-40 kg	0	0	0	0	0	0	0	0	0	0	0	0	0	0			1	1	0	0	0.238583	0.238583	0	0	0	0	0	0	0	0	0	0									Jeg har ikke behandlet med andet naturmedicin	Have not used herbal remedies
1035	1	Øvrige Sjælland	Other Zealand	Medium hund 10-20 kg	Medium dog 10-20 kg	0	0	0	0	0	0	0	0	0	0	0	0	0	0			1	1	0	0	0	0	0	0	1	1	0	0	0	0	0	0									Jeg har ikke behandlet med andet naturmedicin	Have not used herbal remedies
1036	1	Sønderjylland	Southern Jutland	Lille hund < 10 kg	Small dog <10 kg	1	1	0	0	1	1	0	0	0	0	0	0	0	0			0	0	0	0	1	1	0	0	0	0	0	0	0	0	0	0	Creme på sår, samt hvor der har siddet en flåt	Ulcers after tick bite	Ja, der var nogen effekt	Yes, convincing with some effect	Internettet	Internet			Jeg har ikke behandlet med andet naturmedicin	Have not used herbal remedies
1037	1	Hovedstadsområdet	Greater Copenhagen	Ekstra stor hund 30-40 kg	Extra large dog 30-40 kg	0	0	0	0	0	0	0	0	0	0	0	0	0	0			1	1	0	0	0.250248	0.250248	0	0	0	0	0	0	0	0	0	0									Jeg har ikke behandlet med andet naturmedicin	Have not used herbal remedies
1038	1	Nordsjælland	Northern Jutland	Stor hund 20-30 kg	Large dog 20-30 kg	0	0	0	0	0	0	0	0	0	0	0	0	0	0			1	1	1	1	0.205414	0.205414	0	0	0	0	0	0	0	0	0	0									Jeg har ikke behandlet med andet naturmedicin	Have not used herbal remedies
1039	1	Øvrige Sjælland	Other Zealand	Stor hund 20-30 kg	Large dog 20-30 kg	0	0	0	0	0	0	0	0	0	0	0	0	0	0			1	1	0	0	0.198639	0.198639	0	0	0	0	0	0	0	0	0	0									Jeg har ikke behandlet med andet naturmedicin	Have not used herbal remedies
1040	1	Øvrige Sjælland	Other Zealand	Lille hund < 10 kg	Small dog <10 kg	0	0	0	0	0	0	0	0	0	0	0	0	0	0	Sana hemp tabletter	Sana hemp tablets	0	0	0	0	0	0	0	0	0	0	0	0	0	0	0	0	Meningitis	Meningitis	Muligvis, men der var ikke overbevisende effekt	Possible, but not convincing effect	Internettet	Internet			Jeg har ikke behandlet med andet naturmedicin	Have not used herbal remedies
1041	1	Midtjylland	Mid Jutland	Ekstra stor hund 30-40 kg	Extra large dog 30-40 kg	1	1	0	0	0	0	0	0	0	0	0	0	0	0			0	0	0	0	0.246831	0.246831	0	0	0	0	0	0	0	0	0	0	Stress . Angst. Seperations angst. Og andet.	Anxiety, stress	Ja, der var nogen effekt	Yes, convincing with some effect	Internettet	Internet			Jeg har ikke behandlet med andet naturmedicin	Have not used herbal remedies
1042	1	Hovedstadsområdet	Greater Copenhagen	Gigant hund > 40 kg	Giant dog > 40 kg	0	0	0	0	0	0	0	0	0	0	0	0	0	0			1	1	0	0	0.229333	0.229333	0	0	0	0	0	0	0	0	0	0									Jeg har behandlet eller behandler med andet natur medicin	Have used or uses herbal remedies	Piller fremstillet af blåmuslinger	Tablets made of mussels
1043	1	Hovedstadsområdet	Greater Copenhagen	Stor hund 20-30 kg	Large dog 20-30 kg	0	0	0	0	0	0	0	0	0	0	0	0	0	0			1	1	0	0	0.214251	0.214251	0	0	0	0	0	0	0	0	0	0									Jeg har behandlet eller behandler med andet natur medicin	Have used or uses herbal remedies	Homøopatic medicine to tackle allergy	Homeopathy
1044	1	Hovedstadsområdet	Greater Copenhagen	Lille hund < 10 kg	Small dog <10 kg	0	0	0	0	0	0	0	0	0	0	0	0	0	0			1	1	0	0	0	0	0	0	0	0	0	0	0	0	0	0									Jeg har behandlet eller behandler med andet natur medicin	Have used or uses herbal remedies	Kosttilskud	Supplement
1045	1	Hovedstadsområdet	Greater Copenhagen	Lille hund < 10 kg	Small dog <10 kg	0	0	0	0	0	0	0	0	0	0	0	0	0	0			1	1	0	0	0	0	0	0	0	0	0	0	0	0	0	0									Jeg har ikke behandlet med andet naturmedicin	Have not used herbal remedies
1046	1	Nordsjælland	Northern Jutland	Stor hund 20-30 kg	Large dog 20-30 kg	0	0	0	0	0	0	0	0	0	0	0	0	0	0			1	1	0	0	0.205473	0.205473	0	0	0	0	1	1	0	0	0	0									Jeg har ikke behandlet med andet naturmedicin	Have not used herbal remedies
1047	1	Hovedstadsområdet	Greater Copenhagen	Stor hund 20-30 kg	Large dog 20-30 kg	0	0	0	0	0	0	0	0	0	0	0	0	0	0			1	1	0	0	0.217138	0.217138	0	0	0	0	0	0	0	0	0	0									Jeg har ikke behandlet med andet naturmedicin	Have not used herbal remedies
1048	1	Øvrige Sjælland	Other Zealand	Lille hund < 10 kg	Small dog <10 kg	0	0	0	0	0	0	0	0	0	0	0	0	0	0			1	1	0	0	0	0	0	0	0	0	0	0	0	0	0	0									Jeg har ikke behandlet med andet naturmedicin	Have not used herbal remedies
1049	1	Hovedstadsområdet	Greater Copenhagen	Stor hund 20-30 kg	Large dog 20-30 kg	0	0	0	0	0	0	0	0	0	0	0	0	0	0			1	1	0	0	0.213721	0.213721	0	0	0	0	0	0	0	0	0	0									Jeg har behandlet eller behandler med andet natur medicin	Have used or uses herbal remedies	Kan ikke huske navnet, til gigtplaget hund.	Can not remember
1050	1	Nordsjælland	Northern Zealand	Medium hund 10-20 kg	Medium dog 10-20 kg	0	0	0	0	0	0	0	0	0	0	0	0	0	0			1	1	0	0	0	0	0	0	0	0	0	0	0	0	0	0									Jeg har ikke behandlet med andet naturmedicin	Have not used herbal remedies
1051	1	Øvrige Sjælland	Other Zealand	Medium hund 10-20 kg	Medium dog 10-20 kg	0	0	0	0	0	0	0	0	0	0	0	0	0	0			1	1	0	0	0	0	0	0	0	0	0	0	0	0	0	0									Jeg har behandlet eller behandler med andet natur medicin	Have used or uses herbal remedies	Husker desværre ikke navne	Can not remember
1052	1	Øvrige Sjælland	Other Zealand	Ekstra stor hund 30-40 kg	Extra large dog 30-40 kg	1	1	0	0	0	0	1	1	1	1	0	0	0	0			0	0	0	0	0.236933	0.236933	0	0	0	0	0	0	0	0	1	1			Ja, der var nogen effekt	Yes, convincing with some effect	Udenlands	Abroad			Jeg har behandlet eller behandler med andet natur medicin	Have used or uses herbal remedies	Anibio, vita petz, svenske dyrapotek	Anibio
1053	1	Hovedstadsområdet	Greater Copenhagen	Lille hund < 10 kg	Small dog <10 kg	0	0	0	0	0	0	0	0	0	0	0	0	0	0			1	1	0	0	0	0	0	0	0	0	0	0	0	0	0	0									Jeg har ikke behandlet med andet naturmedicin	Have not used herbal remedies
1054	1	Øerne	Islands	Lille hund < 10 kg	Small dog <10 kg	0	0	0	0	0	0	0	0	0	0	0	0	0	0			1	1	0	0	0	0	0	0	0	0	0	0	0	0	0	0									Jeg har ikke behandlet med andet naturmedicin	Have not used herbal remedies
1055	1	Sønderjylland	Southern Jutland	Ekstra stor hund 30-40 kg	Extra large dog 30-40 kg	1	1	0	0	1	1	0	0	0	0	0	0	0	0			0	0	0	0	0.233575	0.233575	0	0	0	0	0	0	1	1	0	0			Ja, overbevisende og god effekt	Yes, very convincing and good effect	Internettet	Internet			Jeg har behandlet eller behandler med andet natur medicin	Have used or uses herbal remedies	Husker ikke navn	Can not remember
1056	1	Fyn	Funen	Ekstra stor hund 30-40 kg	Extra large dog 30-40 kg	0	0	0	0	0	0	0	0	0	0	0	0	0	0			1	1	0	0	0.252546	0.252546	0	0	0	0	0	0	0	0	0	0									Jeg har ikke behandlet med andet naturmedicin	Have not used herbal remedies
1057	1	Nordsjælland	Northern Zealand	Lille hund < 10 kg	Small dog <10 kg	0	0	0	0	0	0	0	0	0	0	0	0	0	0			1	1	0	0	0	0	0	0	0	0	0	0	0	0	0	0									Jeg har ikke behandlet med andet naturmedicin	Have not used herbal remedies
1058	1	Hovedstadsområdet	Greater Copenhagen	Stor hund 20-30 kg	Large dog 20-30 kg	0	0	0	0	0	0	0	0	0	0	0	0	0	0			1	1	0	0	0.217197	0.217197	0	0	0	0	0	0	0	0	0	0									Jeg har ikke behandlet med andet naturmedicin	Have not used herbal remedies
1059	1	Øvrige Sjælland	Other Zealand	Medium hund 10-20 kg	Medium dog 10-20 kg	1	1	0	0	0	0	0	0	1	1	0	0	0	0			0	0	0	0	1	1	0	0	0	0	0	0	0	0	0	0	Adfærd, angst	Behavior, anxiety	Ja, overbevisende og god effekt	Yes, very convincing and good effect	Internettet	Internet			Jeg har ikke behandlet med andet naturmedicin	Have not used herbal remedies
1060	1	Nordsjælland	Northern Jutland	Ekstra stor hund 30-40 kg	Extra large dog 30-40 kg	1	1	1	1	0	0	0	0	0	0	0	0	0	0			0	0	0	0	0.242	0.242	0	0	0	0	0	0	0	0	0	0			Ja, der var nogen effekt	Yes, convincing with some effect	Internettet	Internet			Jeg har behandlet eller behandler med andet natur medicin	Have used or uses herbal remedies	Hyben pulver og grøn musling mod gigt..	Rosehip, green lipped mussel
1061	1	Øvrige Sjælland	Other Zealand	Gigant hund > 40 kg	Giant dog > 40 kg	0	0	0	0	0	0	0	0	0	0	0	0	0	0			1	1	0	0	0.223854	0.223854	0	0	0	0	0	0	0	0	0	0									Jeg har ikke behandlet med andet naturmedicin	Have not used herbal remedies
1062	1	Fyn	Funen	Stor hund 20-30 kg	Large dog 20-30 kg	1	1	0	0	0	0	0	0	0	0	0	0	0	0			0	0	0	0	0.219789	0.219789	0	0	0	0	0	0	0	0	0	0			Ja, overbevisende og god effekt	Yes, very convincing and good effect	Andet sted, specificér	Other place, please specify	En butik med hundeting	Petshop	Jeg har ikke behandlet med andet naturmedicin	Have not used herbal remedies
1063	1	Fyn	Funen	Medium hund 10-20 kg	Medium dog 10-20 kg	0	0	0	0	0	0	0	0	0	0	0	0	0	0			1	1	0	0	0.189743	0.189743	0	0	0	0	0	0	0	0	0	0									Jeg har behandlet eller behandler med andet natur medicin	Have used or uses herbal remedies	Homøopatisk medicin i form af mælkebøttedråber	Homeopathy
1064	1	Hovedstadsområdet	Greater Copenhagen	Stor hund 20-30 kg	Large dog 20-30 kg	0	0	0	0	0	0	0	0	0	0	0	0	0	0			1	1	0	0	0.214133	0.214133	0	0	0	0	0	0	0	0	0	0									Jeg har behandlet eller behandler med andet natur medicin	Have used or uses herbal remedies	hvidløgstabletter, Anibio produkter mod flåter	Garlic, Anibio
1065	1	Hovedstadsområdet	Greater Copenhagen	Ekstra stor hund 30-40 kg	Extra large dog 30-40 kg	1	1	0	0	0	0	0	0	0	0	0	0	0	0			0	0	0	0	0.248481	0.248481	0	0	0	0	0	0	0	0	0	0			Muligvis, men der var ikke overbevisende effekt	Possible, but not convincing effect	Internettet	Internet			Jeg har behandlet eller behandler med andet natur medicin	Have used or uses herbal remedies	Multivitamin, Zink, Glucosamin med msm	Vitamine, zinc, glucosamine, msm
1066	1	Sønderjylland	Southern Jutland	Ekstra stor hund 30-40 kg	Extra large dog 30-40 kg	0	0	0	0	0	0	0	0	0	0	0	0	0	0			1	1	0	0	0.233222	0.233222	0	0	0	0	0	0	0	0	0	0									Jeg har behandlet eller behandler med andet natur medicin	Have used or uses herbal remedies	Lemun	Lemun
1067	1	Øerne	Islands	Ekstra stor hund 30-40 kg	Extra large dog 30-40 kg	0	0	0	0	0	0	0	0	0	0	0	0	0	0			1	1	0	0	0.248127	0.248127	0	0	0	0	0	0	0	0	0	0									Jeg har ikke behandlet med andet naturmedicin	Have not used herbal remedies
1068	1	Sønderjylland	Southern Jutland	Gigant hund > 40 kg	Giant dog > 40 kg	0	0	0	0	0	0	0	0	0	0	0	0	0	0			1	1	0	0	0.221498	0.221498	1	1	0	0	0	0	0	0	0	0									Jeg har ikke behandlet med andet naturmedicin	Have not used herbal remedies
1069	1	Midtjylland	Mid Jutland	Lille hund < 10 kg	Small dog <10 kg	1	1	0	0	0	0	0	0	0	0	0	0	0	0			0	0	0	0	1	1	0	0	0	0	0	0	1	1	0	0			Ja, der var nogen effekt	Yes, convincing with some effect	Andet sted, specificér	Other place, please specify	Bekendt der sælger det	An acquaintance	Jeg har ikke behandlet med andet naturmedicin	Have not used herbal remedies
1070	1	Midtjylland	Mid Jutland	Medium hund 10-20 kg	Medium dog 10-20 kg	1	1	0	0	0	0	0	0	0	0	0	0	0	0			0	0	0	0	0.178608	0.178608	0	0	0	0	0	0	0	0	0	0	Gigt	Arthrosis	Ja, overbevisende og god effekt	Yes, very convincing and good effect	Andet sted, specificér	Other place, please specify	Privat	Private	Jeg har ikke behandlet med andet naturmedicin	Have not used herbal remedies
1071	1	Midtjylland	Mid Jutland	Lille hund < 10 kg	Small dog <10 kg	0	0	0	0	0	0	0	0	0	0	0	0	0	0			1	1	0	0	0	0	0	0	0	0	0	0	0	0	0	0									Jeg har ikke behandlet med andet naturmedicin	Have not used herbal remedies
1072	1	Midtjylland	Mid Jutland	Ekstra stor hund 30-40 kg	Extra large dog 30-40 kg	0	0	0	0	0	0	0	0	0	0	0	0	0	0			1	1	0	0	0.24418	0.24418	0	0	0	0	0	0	0	0	0	0									Jeg har behandlet eller behandler med andet natur medicin	Have used or uses herbal remedies	Urter og homøopati	Herbs, homeopathy
1073	1	Sønderjylland	Southern Jutland	Stor hund 20-30 kg	Large dog 20-30 kg	1	1	0	0	0	0	0	0	0	0	0	0	0	0			0	0	0	0	0.19369	0.19369	0	0	0	0	0	0	0	0	0	0	Gigt, give ham en god alderdom og mod usikkerhed	Arthrosis	Ja, overbevisende og god effekt	Yes, very convincing and good effect	Internettet	Internet			Jeg har ikke behandlet med andet naturmedicin	Have not used herbal remedies
1074	1	Hovedstadsområdet	Greater Copenhagen	Medium hund 10-20 kg	Medium dog 10-20 kg	0	0	0	0	0	0	0	0	0	0	0	0	0	0			1	1	0	0	0.186503	0.186503	0	0	0	0	0	0	0	0	0	0									Jeg har ikke behandlet med andet naturmedicin	Have not used herbal remedies
1075	1	Nordsjælland	Northern Jutland	Gigant hund > 40 kg	Giant dog > 40 kg	1	1	0	0	0	0	0	0	0	0	0	0	0	0			0	0	0	0	0.226623	0.226623	0	0	0	0	0	0	0	0	0	0			Muligvis, men der var ikke overbevisende effekt	Possible, but not convincing effect	Internettet	Internet			Jeg har ikke behandlet med andet naturmedicin	Have not used herbal remedies
1076	1	Sønderjylland	Southern Jutland	Ekstra stor hund 30-40 kg	Extra large dog 30-40 kg	0	0	0	0	0	0	0	0	0	0	0	0	0	0			1	1	0	0	0.235048	0.235048	0	0	0	0	0	0	0	0	0	0									Jeg har ikke behandlet med andet naturmedicin	Have not used herbal remedies
1077	1	Hovedstadsområdet	Greater Copenhagen	Medium hund 10-20 kg	Medium dog 10-20 kg	0	0	0	0	0	0	0	0	0	0	0	0	0	0			1	1	0	0	0.186561	0.186561	0	0	0	0	0	0	0	0	0	0									Jeg har ikke behandlet med andet naturmedicin	Have not used herbal remedies
1078	1	Hovedstadsområdet	Greater Copenhagen	Medium hund 10-20 kg	Medium dog 10-20 kg	0	0	0	0	0	0	0	0	0	0	0	0	0	0			1	1	0	0	0.182673	0.182673	0	0	0	0	0	0	0	0	0	0									Jeg har behandlet eller behandler med andet natur medicin	Have used or uses herbal remedies	Tabletter mod flåter og lus, men kun naturlige ingredienser	Tablets against fleas and ticks, only natural ingrediences
1079	1	Fyn	Funen	Lille hund < 10 kg	Small dog <10 kg	1	1	0	0	0	0	0	0	0	0	0	0	0	0			0	0	0	0	0	0	0	0	0	0	0	0	0	0	1	1	Epelepsi	Epilepsy	Ja, overbevisende og god effekt	Yes, very convincing and good effect	Internettet	Internet			Jeg har ikke behandlet med andet naturmedicin	Have not used herbal remedies
1080	1	Øvrige Sjælland	Other Zealand	Medium hund 10-20 kg	Medium dog 10-20 kg	0	0	0	0	0	0	0	0	0	0	0	0	0	0			1	1	0	0	0	0	0	0	0	0	0	0	0	0	0	0									Jeg har ikke behandlet med andet naturmedicin	Have not used herbal remedies
1081	1	Sønderjylland	Southern Jutland	Ekstra stor hund 30-40 kg	Extra large dog 30-40 kg	0	0	0	0	0	0	0	0	0	0	0	0	0	0			1	1	0	0	0.233457	0.233457	0	0	0	0	0	0	0	0	0	0									Jeg har behandlet eller behandler med andet natur medicin	Have used or uses herbal remedies	Hyldeblomstpulver og glukosamin	Elderflower, glucosamine
1082	1	Sønderjylland	Southern Jutland	Medium hund 10-20 kg	Medium dog 10-20 kg	1	1	0	0	0	0	0	0	0	0	0	0	0	0	Hamp olie	Hemp oil	0	0	0	0	0	0	0	0	0	0	0	0	0	0	0	0			Nej, ingen effekt	No, no effect	Internettet	Internet			Jeg har behandlet eller behandler med andet natur medicin	Have used or uses herbal remedies	Hømopati	Homeopathy
1083	1	Nordsjælland	Northern Zealand	Ekstra stor hund 30-40 kg	Extra large dog 30-40 kg	0	0	0	0	0	0	0	0	0	0	0	0	0	0			1	1	0	0	0.240822	0.240822	0	0	0	0	0	0	0	0	0	0									Jeg har ikke behandlet med andet naturmedicin	Have not used herbal remedies
1084	1	Nordsjælland	Northern Zealand	Stor hund 20-30 kg	Large dog 20-30 kg	1	1	0	0	0	0	0	0	0	0	0	0	0	0			0	0	0	0	0.201585	0.201585	0	0	0	0	0	0	0	0	0	0			Ja, overbevisende og god effekt	Yes, very convincing and good effect	Internettet	Internet			Jeg har behandlet eller behandler med andet natur medicin	Have used or uses herbal remedies	Canosan og Bachs blomstermedicin	Green lipped Mussels, Bach Flower Remedies
1085	1	Øvrige Sjælland	Other Zealand	Lille hund < 10 kg	Small dog <10 kg	0	0	0	0	0	0	0	0	0	0	0	0	0	0			1	1	0	0	0	0	0	0	0	0	0	0	0	0	0	0									Jeg har ikke behandlet med andet naturmedicin	Have not used herbal remedies
1086	1	Øvrige Sjælland	Other Zealand	Stor hund 20-30 kg	Large dog 20-30 kg	1	1	0	0	0	0	0	0	0	0	0	0	0	0			0	0	0	0	0.196518	0.196518	0	0	0	0	0	0	0	0	0	0			Ja, overbevisende og god effekt	Yes, very convincing and good effect	Andet sted, specificér	Other place, please specify	Hos krst behandler	Therapist	Jeg har ikke behandlet med andet naturmedicin	Have not used herbal remedies
1087	1	Sønderjylland	Southern Jutland	Lille hund < 10 kg	Small dog <10 kg	0	0	0	0	0	0	0	0	0	0	0	0	0	0			1	1	0	0	0	0	0	0	0	0	0	0	0	0	0	0									Jeg har ikke behandlet med andet naturmedicin	Have not used herbal remedies
1088	1	Hovedstadsområdet	Greater Copenhagen	Lille hund < 10 kg	Small dog <10 kg	0	0	0	0	0	0	0	0	0	0	0	0	0	0			1	1	0	0	0	0	0	0	0	0	0	0	0	0	0	0									Jeg har behandlet eller behandler med andet natur medicin	Have used or uses herbal remedies	blomster dråber	Flower Remedies
1089	1	Hovedstadsområdet	Greater Copenhagen	Medium hund 10-20 kg	Medium dog 10-20 kg	0	0	0	0	0	0	0	0	0	0	0	0	0	0			1	1	1	1	0.184264	0.184264	0	0	0	0	0	0	0	0	0	0									Jeg har behandlet eller behandler med andet natur medicin	Have used or uses herbal remedies	Arthro Flex Omega og Opti Joint	Arthro Flex Omega - glucosamine, green lipped mussel
1090	1	Øerne	Islands	Stor hund 20-30 kg	Large dog 20-30 kg	1	1	0	0	0	0	0	0	0	0	0	0	0	0			0	0	0	0	0.212484	0.212484	0	0	0	0	0	0	0	0	1	1			Ja, overbevisende og god effekt	Yes, very convincing and good effect	Internettet	Internet			Jeg har behandlet eller behandler med andet natur medicin	Have used or uses herbal remedies	Homøopatisk behandling	Homeopathy
1091	1	Hovedstadsområdet	Greater Copenhagen	Lille hund < 10 kg	Small dog <10 kg	0	0	0	0	0	0	0	0	0	0	0	0	0	0			1	1	0	0	0	0	0	0	0	0	0	0	0	0	0	0									Jeg har ikke behandlet med andet naturmedicin	Have not used herbal remedies
1092	1	Midtjylland	Mid Jutland	Ekstra stor hund 30-40 kg	Extra large dog 30-40 kg	1	1	0	0	0	0	0	0	0	0	0	0	0	0			0	0	0	0	0.245358	0.245358	0	0	0	0	1	1	0	0	0	0			Ja, overbevisende og god effekt	Yes, very convincing and good effect	Internettet	Internet			Jeg har behandlet eller behandler med andet natur medicin	Have used or uses herbal remedies	Det er musling skaller i pille form til at smøre gamle led	Mussels
1093	1	Hovedstadsområdet	Greater Copenhagen	Medium hund 10-20 kg	Medium dog 10-20 kg	0	0	0	0	0	0	0	0	0	0	0	0	0	0			1	1	0	0	0.18662	0.18662	0	0	0	0	0	0	0	0	0	0									Jeg har ikke behandlet med andet naturmedicin	Have not used herbal remedies
1094	1	Hovedstadsområdet	Greater Copenhagen	Medium hund 10-20 kg	Medium dog 10-20 kg	0	0	0	0	0	0	0	0	0	0	0	0	0	0			1	1	0	0	0.186679	0.186679	0	0	0	0	0	0	0	0	0	0									Jeg har ikke behandlet med andet naturmedicin	Have not used herbal remedies
1095	1	Sønderjylland	Southern Jutland	Lille hund < 10 kg	Small dog <10 kg	1	1	0	0	0	0	0	0	0	0	0	0	0	0			0	0	0	0	1	1	0	0	0	0	0	0	0	0	0	0			Ja, overbevisende og god effekt	Yes, very convincing and good effect	Internettet	Internet			Jeg har ikke behandlet med andet naturmedicin	Have not used herbal remedies
1096	1	Hovedstadsområdet	Greater Copenhagen	Lille hund < 10 kg	Small dog <10 kg	0	0	0	0	0	0	0	0	0	0	0	0	0	0			1	1	0	0	0	0	0	0	0	0	0	0	0	0	0	0									Jeg har behandlet eller behandler med andet natur medicin	Have used or uses herbal remedies	Fiskeolie	Fish oil
1097	1	Midtjylland	Mid Jutland	Stor hund 20-30 kg	Large dog 20-30 kg	0	0	0	0	0	0	0	0	0	0	0	0	0	0			1	1	0	0	0.210657	0.210657	0	0	0	0	0	0	0	0	0	0									Jeg har ikke behandlet med andet naturmedicin	Have not used herbal remedies
1098	1	Hovedstadsområdet	Greater Copenhagen	Ekstra stor hund 30-40 kg	Extra large dog 30-40 kg	0	0	1	1	0	0	0	0	0	0	0	0	0	0			0	0	0	0	0.250307	0.250307	0	0	0	0	0	0	0	0	0	0			Ja, der var nogen effekt	Yes, convincing with some effect	Udenlands	Abroad			Jeg har ikke behandlet med andet naturmedicin	Have not used herbal remedies
1099	1	Nordsjælland	Northern Jutland	Ekstra stor hund 30-40 kg	Extra large dog 30-40 kg	1	1	0	0	0	0	0	0	0	0	0	0	0	0			0	0	0	0	0.241823	0.241823	0	0	0	0	0	0	0	0	0	0			Ja, overbevisende og god effekt	Yes, very convincing and good effect	Internettet	Internet			Jeg har behandlet eller behandler med andet natur medicin	Have used or uses herbal remedies	Msm glukosamin	Msm, glucosamine
1100	1	Nordsjælland	Northern Jutland	Medium hund 10-20 kg	Medium dog 10-20 kg	1	1	0	0	0	0	0	0	0	0	0	0	0	0			0	0	0	0	0	0	0	0	0	0	0	0	1	1	0	0	Behandling af stress	Stress	Ja, der var nogen effekt	Yes, convincing with some effect	Internettet	Internet			Jeg har ikke behandlet med andet naturmedicin	Have not used herbal remedies
1101	1	Nordsjælland	Northern Jutland	Ekstra stor hund 30-40 kg	Extra large dog 30-40 kg	0	0	0	0	0	0	0	0	0	0	0	0	0	0			1	1	0	0	0.243591	0.243591	0	0	0	0	0	0	0	0	0	0									Jeg har ikke behandlet med andet naturmedicin	Have not used herbal remedies
1102	1	Hovedstadsområdet	Greater Copenhagen	Lille hund < 10 kg	Small dog <10 kg	1	1	0	0	0	0	0	0	0	0	0	0	0	0			0	0	0	0	1	1	0	0	0	0	0	0	0	0	0	0	Alderdomsbetinget nedsat bevægelighed i kroppen med dertil hørende smerternes gang og bevægelse i al almindelighed	Old age	Ja, overbevisende og god effekt	Yes, very convincing and good effect	Andet sted, specificér	Other place, please specify	Fik en flaske af min søster for at teste det	Private acquaintance	Jeg har ikke behandlet med andet naturmedicin	Have not used herbal remedies
1103	1	Midtjylland	Mid Jutland	Ekstra stor hund 30-40 kg	Extra large dog 30-40 kg	0	0	0	0	0	0	0	0	0	0	0	0	0	0			1	1	0	0	0.24524	0.24524	0	0	0	0	0	0	0	0	0	0									Jeg har behandlet eller behandler med andet natur medicin	Have used or uses herbal remedies	Er glucosamin at betragte som naturlægemiddel? (Glucosamin, chondrtin og msn). Har også prøvet noget mod kløe for nogle år siden. Mener det hed Nomi.	Glucosamine, chondroitin, msm
1104	1	Nordsjælland	Northern Zealand	Ekstra stor hund 30-40 kg	Extra large dog 30-40 kg	1	1	0	0	0	0	0	0	0	0	0	0	0	0			0	0	0	0	0.240881	0.240881	0	0	0	0	0	0	0	0	0	0	Adfærd	Behavior	Ja, overbevisende og god effekt	Yes, very convincing and good effect	Internettet	Internet			Jeg har ikke behandlet med andet naturmedicin	Have not used herbal remedies
1105	1	Nordsjælland	Northern Jutland	Ekstra stor hund 30-40 kg	Extra large dog 30-40 kg	1	1	0	0	0	0	0	0	0	0	0	0	0	0			0	0	0	0	0.24365	0.24365	0	0	0	0	0	0	0	0	0	0	Mod gamle trætte hofter hos schæferhund, virker helt fantastisk	Against old tired hips in German shepard, works fantastic	Ja, overbevisende og god effekt	Yes, very convincing and good effect	Internettet	Internet			Jeg har ikke behandlet med andet naturmedicin	Have not used herbal remedies
1106	1	Nordsjælland	Northern Zealand	Lille hund < 10 kg	Small dog <10 kg	0	0	0	0	0	0	0	0	0	0	0	0	0	0			1	1	0	0	0	0	0	0	0	0	0	0	0	0	0	0									Jeg har ikke behandlet med andet naturmedicin	Have not used herbal remedies
1107	1	Hovedstadsområdet	Greater Copenhagen	Medium hund 10-20 kg	Medium dog 10-20 kg	1	1	0	0	0	0	0	0	0	0	0	0	0	0			0	0	0	0	0.184205	0.184205	0	0	0	0	0	0	0	0	0	0			Ja, overbevisende og god effekt	Yes, very convincing and good effect	Internettet	Internet			Jeg har behandlet eller behandler med andet natur medicin	Have used or uses herbal remedies	Bachs rescue remedy og aptus relax og lignende hvis det tæller	Bach Flower Remedies, Aptus Relax - Colostrum Calming Complex®, Green tea, L-tryptophane og Vitamine B1
1108	1	Midtjylland	Mid Jutland	Gigant hund > 40 kg	Giant dog > 40 kg	1	1	0	0	0	0	0	0	0	0	0	0	0	0			0	0	0	0	0.228214	0.228214	0	0	0	0	0	0	0	0	0	0			Ja, der var nogen effekt	Yes, convincing with some effect	Internettet	Internet			Jeg har ikke behandlet med andet naturmedicin	Have not used herbal remedies
1109	1	Hovedstadsområdet	Greater Copenhagen	Stor hund 20-30 kg	Large dog 20-30 kg	1	1	0	0	0	0	0	0	0	0	0	0	0	0	CBD tyggetabletter fra Nordic Oil	CBD chewables from Nordic Oil	0	0	0	0	0.214016	0.214016	0	0	0	0	0	0	0	0	0	0			Ja, overbevisende og god effekt	Yes, very convincing and good effect	Internettet	Internet			Jeg har behandlet eller behandler med andet natur medicin	Have used or uses herbal remedies	Jeg skifter mellem ArthroFlex og Flexadin	Arthroflex, Flexadine
1110	1	Nordsjælland	Northern Jutland	Ekstra stor hund 30-40 kg	Extra large dog 30-40 kg	0	0	0	0	0	0	0	0	0	0	0	0	0	0			1	1	0	0	0.24253	0.24253	0	0	0	0	0	0	0	0	0	0									Jeg har behandlet eller behandler med andet natur medicin	Have used or uses herbal remedies	Bachs blomstermedicin	Bach Flower Remedies
1111	1	Nordsjælland	Northern Jutland	Ekstra stor hund 30-40 kg	Extra large dog 30-40 kg	0	0	0	0	0	0	0	0	0	0	0	0	0	0			1	1	0	0	0.241529	0.241529	0	0	0	0	0	0	0	0	0	0									Jeg har behandlet eller behandler med andet natur medicin	Have used or uses herbal remedies	Vital animin	Trace elements
1112	1	Hovedstadsområdet	Greater Copenhagen	Medium hund 10-20 kg	Medium dog 10-20 kg	1	1	0	0	0	0	0	0	0	0	0	0	0	0			0	0	0	0	0.183792	0.183792	0	0	0	0	0	0	0	0	0	0	Slidgigt	Arthrosis	Muligvis, men der var ikke overbevisende effekt	Possible, but not convincing effect	Internettet	Internet			Jeg har behandlet eller behandler med andet natur medicin	Have used or uses herbal remedies	Grønlæbet musling, glucosamin, hyaluron	Green lipped Mussels, glucosamine, hyalorinic acid
1113	1	Fyn	Funen	Stor hund 20-30 kg	Large dog 20-30 kg	1	1	0	0	0	0	0	0	0	0	0	0	0	0			0	0	0	0	0.21973	0.21973	0	0	0	0	0	0	1	1	0	0	Hud problemer	Skin problem	Ja, der var nogen effekt	Yes, convincing with some effect	Andet sted, specificér	Other place, please specify	En forhandler	Retailer	Jeg har ikke behandlet med andet naturmedicin	Have not used herbal remedies
1114	1	Nordsjælland	Northern Jutland	Ekstra stor hund 30-40 kg	Extra large dog 30-40 kg	1	1	0	0	0	0	0	0	0	0	0	0	0	0			0	0	0	0	0.243708	0.243708	0	0	0	0	0	0	0	0	0	0			Ja, overbevisende og god effekt	Yes, very convincing and good effect	Internettet	Internet			Jeg har ikke behandlet med andet naturmedicin	Have not used herbal remedies
1115	1	Nordsjælland	Northern Jutland	Lille hund < 10 kg	Small dog <10 kg	0	0	0	0	0	0	0	0	0	0	0	0	0	0			1	1	0	0	0	0	0	0	0	0	0	0	0	0	0	0									Jeg har ikke behandlet med andet naturmedicin	Have not used herbal remedies
1116	1	Øvrige Sjælland	Other Zealand	Ekstra stor hund 30-40 kg	Extra large dog 30-40 kg	0	0	0	0	0	0	0	0	0	0	0	0	0	0			1	1	0	0	0.238642	0.238642	0	0	0	0	0	0	0	0	0	0									Jeg har ikke behandlet med andet naturmedicin	Have not used herbal remedies
1117	1	Hovedstadsområdet	Greater Copenhagen	Lille hund < 10 kg	Small dog <10 kg	0	0	0	0	0	0	0	0	0	0	0	0	0	0			1	1	0	0	0	0	0	0	0	0	0	0	0	0	0	0									Jeg har ikke behandlet med andet naturmedicin	Have not used herbal remedies
1118	1	Sønderjylland	Southern Jutland	Stor hund 20-30 kg	Large dog 20-30 kg	0	0	0	0	0	0	0	0	0	0	0	0	0	0			1	1	0	0	0.193749	0.193749	0	0	0	0	0	0	0	0	0	0									Jeg har ikke behandlet med andet naturmedicin	Have not used herbal remedies
1119	1	Hovedstadsområdet	Greater Copenhagen	Lille hund < 10 kg	Small dog <10 kg	0	0	0	0	0	0	0	0	0	0	0	0	0	0			1	1	0	0	0	0	0	0	0	0	0	0	0	0	0	0									Jeg har behandlet eller behandler med andet natur medicin	Have used or uses herbal remedies	Bachs blomster	Bach Flower Remedies
1120	1	Øerne	Islands	Lille hund < 10 kg	Small dog <10 kg	0	0	0	0	0	0	0	0	0	0	0	0	0	0			1	1	0	0	0	0	0	0	0	0	0	0	0	0	0	0									Jeg har ikke behandlet med andet naturmedicin	Have not used herbal remedies
1121	1	Midtjylland	Mid Jutland	Lille hund < 10 kg	Small dog <10 kg	1	1	0	0	1	1	0	0	0	0	0	0	0	0			0	0	0	0	0	0	0	0	0	0	0	0	1	1	0	0	Mine hvalpe får til bedre vækst. Mine unghunde får til bedre mentalitet. Mine drægtige/diegivende tæver får til hormonel stabilitet og udrensning efter fødslen. Desuden anvendes salve til efter flåtbid og lignende fx. Hotspots	My puppys grow faster. My young dogs get a better mental health. My pregnant bitches have better hormone levels.	Ja, overbevisende og god effekt	Yes, very convincing and good effect	Andet sted, specificér	Other place, please specify	Direkte import. Er selv forhandler. Helt lovligt!	Direct import. I am a retailer.	Jeg har behandlet eller behandler med andet natur medicin	Have used or uses herbal remedies	Homøopatiske midler ifm drægtighed	Homeopathy
1122	1	Øvrige Sjælland	Other Zealand	Ekstra stor hund 30-40 kg	Extra large dog 30-40 kg	1	1	0	0	0	0	0	0	0	0	0	0	0	0			0	0	0	0	0.238701	0.238701	0	0	0	0	0	0	0	0	0	0	mulige smerter, går meget langsomt, er 11 år. Er blevet tjekket, og alt ser meget fint ud, især når alderen tages i betragtning. Har fået smertestillende i et stykke tid, og vil gerne prøve noget andet. Startede med CBD dråber i går.	Possible pain	Muligvis, men der var ikke overbevisende effekt	Possible, but not convincing effect	Internettet	Internet			Jeg har ikke behandlet med andet naturmedicin	Have not used herbal remedies
1123	1	Hovedstadsområdet	Greater Copenhagen	Medium hund 10-20 kg	Medium dog 10-20 kg	0	0	0	0	0	0	0	0	0	0	0	0	0	0			1	1	0	0	0.186738	0.186738	0	0	0	0	0	0	0	0	0	0									Jeg har ikke behandlet med andet naturmedicin	Have not used herbal remedies
1124	1	Sønderjylland	Southern Jutland	Medium hund 10-20 kg	Medium dog 10-20 kg	0	0	0	0	0	0	0	0	0	0	0	0	0	0			1	1	0	0	0	0	0	0	0	0	0	0	0	0	0	0									Jeg har ikke behandlet med andet naturmedicin	Have not used herbal remedies
1125	1	Øvrige Sjælland	Other Zealand	Gigant hund > 40 kg	Giant dog > 40 kg	0	0	0	0	0	0	0	0	0	0	0	0	0	0			1	1	0	0	0.222264	0.222264	0	0	0	0	0	0	0	0	0	0									Jeg har behandlet eller behandler med andet natur medicin	Have used or uses herbal remedies	Grønlæbet musling mod ledgener så som gigt etc.	Green lipped Mussels
1126	1	Nordsjælland	Northern Zealand	Ekstra stor hund 30-40 kg	Extra large dog 30-40 kg	0	0	0	0	0	0	0	0	0	0	0	0	0	0			1	1	1	1	0.240939	0.240939	0	0	0	0	0	0	0	0	0	0									Jeg har ikke behandlet med andet naturmedicin	Have not used herbal remedies
1127	1	Nordsjælland	Northern Zealand	Stor hund 20-30 kg	Large dog 20-30 kg	0	0	0	0	0	0	0	0	0	0	0	0	0	0			1	1	0	0	0.201172	0.201172	0	0	0	0	0	0	0	0	0	0									Jeg har behandlet eller behandler med andet natur medicin	Have used or uses herbal remedies	Homøopatisk middel	Homeopathy
1128	1	Midtjylland	Mid Jutland	Lille hund < 10 kg	Small dog <10 kg	1	1	0	0	0	0	0	0	0	0	0	0	0	0			0	0	0	0	1	1	0	0	0	0	0	0	0	0	0	0			Ja, overbevisende og god effekt	Yes, very convincing and good effect	Internettet	Internet			Jeg har ikke behandlet med andet naturmedicin	Have not used herbal remedies
1129	1	Fyn	Funen	Gigant hund > 40 kg	Giant dog > 40 kg	1	1	0	0	0	0	0	0	0	0	1	1	0	0			0	0	0	0	0.231631	0.231631	0	0	0	0	0	0	0	0	0	0	Albue problemer. Er opereret i kikkert for 2 mdr siden. Mere halt nu	Elbow issues after surgery	Ja, der var nogen effekt	Yes, convincing with some effect	Internettet	Internet			Jeg har behandlet eller behandler med andet natur medicin	Have used or uses herbal remedies	Gurkemeje, hyben, Flex HA, geloren dog, elephanta	Turmeric, rosehip, Flex HA, Geloron Dog, elephanta
1130	1	Hovedstadsområdet	Greater Copenhagen	Ekstra stor hund 30-40 kg	Extra large dog 30-40 kg	1	1	0	0	0	0	0	0	0	0	0	0	0	0			0	0	0	0	0.248716	0.248716	0	0	0	0	1	1	0	0	0	0	Stress	Stress	Ja, der var nogen effekt	Yes, convincing with some effect	Internettet	Internet			Jeg har behandlet eller behandler med andet natur medicin	Have used or uses herbal remedies	Homøopati	Homeopathy
1131	1	Øvrige Sjælland	Other Zealand	Lille hund < 10 kg	Small dog <10 kg	1	1	0	0	0	0	0	0	0	0	0	0	0	0			0	0	0	0	0	0	0	0	1	1	0	0	0	0	0	0			Ja, der var nogen effekt	Yes, convincing with some effect	Andet sted, specificér	Other place, please specify	Hos alternativ behandler	Alternative therapist	Jeg har ikke behandlet med andet naturmedicin	Have not used herbal remedies
1132	1	Midtjylland	Mid Jutland	Ekstra stor hund 30-40 kg	Extra large dog 30-40 kg	1	1	0	0	0	0	0	0	0	0	0	0	0	0			0	0	1	1	0.245535	0.245535	0	0	0	0	0	0	1	1	0	0			Muligvis, men der var ikke overbevisende effekt	Possible, but not convincing effect	Internettet	Internet			Jeg har behandlet eller behandler med andet natur medicin	Have used or uses herbal remedies	Bachs naturmedicin	Bach Flower Remedies
1133	1	Øvrige Sjælland	Other Zealand	Lille hund < 10 kg	Small dog <10 kg	0	0	0	0	0	0	0	0	0	0	0	0	0	0			1	1	0	0	0	0	0	0	0	0	0	0	0	0	0	0									Jeg har ikke behandlet med andet naturmedicin	Have not used herbal remedies
1134	1	Nordsjælland	Northern Jutland	Lille hund < 10 kg	Small dog <10 kg	0	0	0	0	0	0	0	0	0	0	0	0	0	0			1	1	0	0	0	0	0	0	0	0	0	0	0	0	0	0									Jeg har ikke behandlet med andet naturmedicin	Have not used herbal remedies
1135	1	Nordsjælland	Northern Zealand	Lille hund < 10 kg	Small dog <10 kg	1	1	0	0	0	0	0	0	0	0	0	0	0	0			0	0	0	0	1	1	0	0	0	0	0	0	0	0	0	0	For bevægeapparatet	For the extremities	Ja, overbevisende og god effekt	Yes, very convincing and good effect	Andet sted, specificér	Other place, please specify	Hos en forhandler.	Retailer	Jeg har ikke behandlet med andet naturmedicin	Have not used herbal remedies
1136	1	Nordsjælland	Northern Jutland	Stor hund 20-30 kg	Large dog 20-30 kg	0	0	0	0	0	0	0	0	0	0	0	0	0	0			1	1	0	0	0.205532	0.205532	0	0	0	0	0	0	0	0	0	0									Jeg har ikke behandlet med andet naturmedicin	Have not used herbal remedies
1137	1	Nordsjælland	Northern Jutland	Stor hund 20-30 kg	Large dog 20-30 kg	0	0	0	0	0	0	0	0	0	0	0	0	0	0			1	1	0	0	0.204707	0.204707	0	0	0	0	0	0	0	0	0	0									Jeg har behandlet eller behandler med andet natur medicin	Have used or uses herbal remedies	Fiskeoliec bullehornsfrø	Fish oil
1138	1	Midtjylland	Mid Jutland	Gigant hund > 40 kg	Giant dog > 40 kg	1	1	0	0	0	0	0	0	0	0	0	0	0	0			0	0	0	0	0.228273	0.228273	0	0	0	0	0	0	0	0	0	0			Ja, overbevisende og god effekt	Yes, very convincing and good effect	Internettet	Internet			Jeg har ikke behandlet med andet naturmedicin	Have not used herbal remedies
1139	1	Hovedstadsområdet	Greater Copenhagen	Lille hund < 10 kg	Small dog <10 kg	1	1	0	0	0	0	0	0	0	0	0	0	0	0			0	0	0	0	0	0	0	0	0	0	0	0	0	0	0	0	I starten var det mest angst, men det tog også smerter	Anxiety and pain	Ja, der var nogen effekt	Yes, convincing with some effect	Internettet	Internet			Jeg har ikke behandlet med andet naturmedicin	Have not used herbal remedies
1140	1	Hovedstadsområdet	Greater Copenhagen	Medium hund 10-20 kg	Medium dog 10-20 kg	0	0	0	0	0	0	0	0	0	0	0	0	0	0			1	1	0	0	0.186797	0.186797	0	0	0	0	0	0	0	0	0	0									Jeg har ikke behandlet med andet naturmedicin	Have not used herbal remedies
1141	1	Hovedstadsområdet	Greater Copenhagen	Medium hund 10-20 kg	Medium dog 10-20 kg	0	0	0	0	0	0	0	0	0	0	0	0	0	0			1	1	0	0	0.186856	0.186856	0	0	0	0	0	0	0	0	0	0									Jeg har ikke behandlet med andet naturmedicin	Have not used herbal remedies
1142	1	Hovedstadsområdet	Greater Copenhagen	Lille hund < 10 kg	Small dog <10 kg	0	0	0	0	0	0	0	0	0	0	0	0	0	0			1	1	0	0	0	0	0	0	0	0	0	0	0	0	0	0									Jeg har ikke behandlet med andet naturmedicin	Have not used herbal remedies
1143	1	Hovedstadsområdet	Greater Copenhagen	Lille hund < 10 kg	Small dog <10 kg	1	1	0	0	0	0	0	0	0	0	0	0	0	0			0	0	0	0	0	0	0	0	0	0	0	0	1	1	0	0			Ja, overbevisende og god effekt	Yes, very convincing and good effect	Internettet	Internet			Jeg har ikke behandlet med andet naturmedicin	Have not used herbal remedies
1144	1	Nordsjælland	Northern Jutland	Ekstra stor hund 30-40 kg	Extra large dog 30-40 kg	0	0	0	0	1	1	0	0	1	1	0	0	0	0			0	0	0	0	0.243767	0.243767	0	0	0	0	0	0	1	1	0	0	Behandling af sår	Ulcers	Ja, overbevisende og god effekt	Yes, very convincing and good effect	Internettet	Internet			Jeg har ikke behandlet med andet naturmedicin	Have not used herbal remedies
1145	1	Nordsjælland	Northern Zealand	Lille hund < 10 kg	Small dog <10 kg	0	0	0	0	0	0	0	0	0	0	0	0	0	0			1	1	0	0	0	0	0	0	0	0	0	0	0	0	0	0									Jeg har ikke behandlet med andet naturmedicin	Have not used herbal remedies
1146	1	Øvrige Sjælland	Other Zealand	Gigant hund > 40 kg	Giant dog > 40 kg	1	1	0	0	0	0	0	0	0	0	0	0	0	0			0	0	0	0	0.221851	0.221851	0	0	0	0	0	0	0	0	0	0	Alderdoms relateret + efter TTA operation	Old age	Ja, der var nogen effekt	Yes, convincing with some effect	Andet sted, specificér	Other place, please specify	Hos en forhandler jeg kender og stoler på	Retailer	Jeg har behandlet eller behandler med andet natur medicin	Have used or uses herbal remedies	Turmeric pasta, produkter fra INNordic	Turmeric
1147	1	Hovedstadsområdet	Greater Copenhagen	Ekstra stor hund 30-40 kg	Extra large dog 30-40 kg	0	0	0	0	0	0	0	0	0	0	0	0	0	0			1	1	1	1	0.250366	0.250366	1	1	0	0	0	0	0	0	0	0									Jeg har ikke behandlet med andet naturmedicin	Have not used herbal remedies
1148	1	Hovedstadsområdet	Greater Copenhagen	Medium hund 10-20 kg	Medium dog 10-20 kg	0	0	0	0	0	0	0	0	0	0	0	0	0	0	Cbd piller	CBD pills	0	0	0	0	0.186915	0.186915	0	0	0	0	0	0	0	0	0	0			Ja, der var nogen effekt	Yes, convincing with some effect	Internettet	Internet			Jeg har ikke behandlet med andet naturmedicin	Have not used herbal remedies
1149	1	Hovedstadsområdet	Greater Copenhagen	Lille hund < 10 kg	Small dog <10 kg	1	1	0	0	0	0	0	0	0	0	0	0	0	0			0	0	0	0	0	0	0	0	0	0	0	0	0	0	1	1			Ja, overbevisende og god effekt	Yes, very convincing and good effect	Andet sted, specificér	Other place, please specify	Hos behandler	Therapist	Jeg har ikke behandlet med andet naturmedicin	Have not used herbal remedies
1150	1	Sønderjylland	Southern Jutland	Stor hund 20-30 kg	Large dog 20-30 kg	1	1	0	0	0	0	0	0	0	0	1	1	0	0	Hampfrø, hamppulver	Hemp seed, Hemp powder	0	0	0	0	0.192099	0.192099	0	0	0	0	0	0	0	0	0	0			Ja, overbevisende og god effekt	Yes, very convincing and good effect	Andet sted, specificér	Other place, please specify	Privat	Private	Jeg har behandlet eller behandler med andet natur medicin	Have used or uses herbal remedies	Homøopati, kosttilskud, hjemmelavet specialfkost	Homeopathy
1151	1	Sønderjylland	Southern Jutland	Lille hund < 10 kg	Small dog <10 kg	0	0	0	0	0	0	0	0	0	0	0	0	0	0			1	1	0	0	0	0	0	0	0	0	0	0	0	0	0	0									Jeg har behandlet eller behandler med andet natur medicin	Have used or uses herbal remedies	Glucosamin	Glucosamine
1152	1	Øerne	Islands	Ekstra stor hund 30-40 kg	Extra large dog 30-40 kg	0	0	0	0	0	0	0	0	0	0	0	0	0	0			1	1	0	0	0.247538	0.247538	0	0	0	0	0	0	0	0	0	0									Jeg har behandlet eller behandler med andet natur medicin	Have used or uses herbal remedies	four marvel marietidsel kinesisk malurt	Four Marvel, milk thisle, chinese wormwood
1153	1	Hovedstadsområdet	Greater Copenhagen	Lille hund < 10 kg	Small dog <10 kg	1	1	0	0	0	0	0	0	0	0	0	0	0	0			0	0	0	0	1	1	0	0	0	0	0	0	0	0	0	0			Ja, overbevisende og god effekt	Yes, very convincing and good effect	Internettet	Internet			Jeg har ikke behandlet med andet naturmedicin	Have not used herbal remedies
1154	1	Hovedstadsområdet	Greater Copenhagen	Stor hund 20-30 kg	Large dog 20-30 kg	1	1	0	0	0	0	0	0	0	0	0	0	0	0			0	0	0	0	0.215194	0.215194	0	0	0	0	0	0	0	0	0	0	Angstdæmpende	Anxiety	Nej, ingen effekt	No, no effect	Andet sted, specificér	Other place, please specify	Dyrehandler	Petshop	Jeg har ikke behandlet med andet naturmedicin	Have not used herbal remedies
1155	1	Sønderjylland	Southern Jutland	Medium hund 10-20 kg	Medium dog 10-20 kg	1	1	0	0	0	0	0	0	0	0	0	0	0	0			0	0	0	0	1	1	0	0	0	0	0	0	0	0	0	0			Ja, overbevisende og god effekt	Yes, very convincing and good effect	Internettet	Internet			Jeg har ikke behandlet med andet naturmedicin	Have not used herbal remedies
1156	1	Øerne	Islands	Ekstra stor hund 30-40 kg	Extra large dog 30-40 kg	1	1	0	0	1	1	0	0	0	0	0	0	0	0			0	0	0	0	0.24742	0.24742	0	0	0	0	0	0	0	0	0	0			Ja, overbevisende og god effekt	Yes, very convincing and good effect	Internettet	Internet			Jeg har behandlet eller behandler med andet natur medicin	Have used or uses herbal remedies	Sølvvand, gurkemeje, marietidsel osv	Colloidal silver, Turmeric, Milk thistle
1157	1	Nordsjælland	Northern Jutland	Lille hund < 10 kg	Small dog <10 kg	0	0	0	0	0	0	0	0	1	1	1	1	0	0	Balm 3% til at smøre poter og sår mm.	Balm 3% to lubricate paws and ulcers etc.	0	0	0	0	1	1	0	0	0	0	0	0	0	0	0	0	Diskuspropaps	Discus prolaps	Ja, overbevisende og god effekt	Yes, very convincing and good effect	Andet sted, specificér	Other place, please specify	Witality		Jeg har ikke behandlet med andet naturmedicin	Have not used herbal remedies
1158	1	Hovedstadsområdet	Greater Copenhagen	Medium hund 10-20 kg	Medium dog 10-20 kg	0	0	0	0	0	0	0	0	0	0	0	0	0	0			1	1	0	0	0.183321	0.183321	0	0	0	0	0	0	0	0	0	0									Jeg har behandlet eller behandler med andet natur medicin	Have used or uses herbal remedies	Lifewave akupunktur plastre	Lifewave patch
1159	1	Øerne	Islands	Gigant hund > 40 kg	Giant dog > 40 kg	0	0	0	0	0	0	0	0	0	0	0	0	0	0			1	1	1	1	0.22898	0.22898	0	0	0	0	0	0	0	0	0	0									Jeg har behandlet eller behandler med andet natur medicin	Have used or uses herbal remedies	Bachs rescue remedy	Bach Flower Remedies
1160	1	Øvrige Sjælland	Other Zealand	Lille hund < 10 kg	Small dog <10 kg	0	0	0	0	0	0	0	0	0	0	0	0	0	0			1	1	0	0	0	0	0	0	0	0	0	0	0	0	0	0									Jeg har ikke behandlet med andet naturmedicin	Have not used herbal remedies
1161	1	Øvrige Sjælland	Other Zealand	Stor hund 20-30 kg	Large dog 20-30 kg	1	1	0	0	0	0	0	0	0	0	0	0	0	0			0	0	0	0	0.198698	0.198698	0	0	0	0	0	0	0	0	0	0			Nej, ingen effekt	No, no effect	Internettet	Internet			Jeg har ikke behandlet med andet naturmedicin	Have not used herbal remedies
1162	1	Øvrige Sjælland	Other Zealand	Stor hund 20-30 kg	Large dog 20-30 kg	1	1	0	0	0	0	0	0	0	0	0	0	0	0			0	0	0	0	0.195045	0.195045	0	0	0	0	0	0	0	0	0	0	Gigt	Arthrosis	Ja, overbevisende og god effekt	Yes, very convincing and good effect	Internettet	Internet			Jeg har behandlet eller behandler med andet natur medicin	Have used or uses herbal remedies	Strong joint	StrongJoint - Kompeet, black berries, rosehipp, ArctiFlex, willow bark, ginger, honey
1163	1	Øvrige Sjælland	Other Zealand	Stor hund 20-30 kg	Large dog 20-30 kg	0	0	0	0	0	0	0	0	0	0	0	0	0	0			1	1	0	0	0.198757	0.198757	0	0	0	0	0	0	0	0	0	0									Jeg har ikke behandlet med andet naturmedicin	Have not used herbal remedies
1164	1	Midtjylland	Mid Jutland	Ekstra stor hund 30-40 kg	Extra large dog 30-40 kg	0	0	0	0	0	0	0	0	0	0	0	0	0	0			1	1	0	0	0.24689	0.24689	0	0	1	1	0	0	0	0	0	0									Jeg har ikke behandlet med andet naturmedicin	Have not used herbal remedies
1165	1	Sønderjylland	Southern Jutland	Stor hund 20-30 kg	Large dog 20-30 kg	0	0	0	0	0	0	0	0	0	0	0	0	0	0			1	1	0	0	0.193808	0.193808	0	0	0	0	0	0	0	0	0	0									Jeg har ikke behandlet med andet naturmedicin	Have not used herbal remedies
1166	1	Øvrige Sjælland	Other Zealand	Stor hund 20-30 kg	Large dog 20-30 kg	1	1	0	0	0	0	0	0	0	0	0	0	0	0			0	0	0	0	0.198816	0.198816	0	0	0	0	0	0	1	1	0	0			Nej, ingen effekt	No, no effect	Internettet	Internet			Jeg har ikke behandlet med andet naturmedicin	Have not used herbal remedies
1167	1	Øvrige Sjælland	Other Zealand	Stor hund 20-30 kg	Large dog 20-30 kg	1	1	0	0	0	0	0	0	0	0	0	0	0	0			0	0	0	0	0.195399	0.195399	0	0	0	0	0	0	0	0	0	0			Ja, overbevisende og god effekt	Yes, very convincing and good effect	Internettet	Internet			Jeg har behandlet eller behandler med andet natur medicin	Have used or uses herbal remedies	Husk, fermenteret tang/raps, masse andet jeg ikke kan huske mere	Psyllium, algae, something I can't remember
1168	1	Nordsjælland	Northern Zealand	Medium hund 10-20 kg	Medium dog 10-20 kg	0	0	0	0	0	0	0	0	0	0	0	0	0	0			1	1	0	0	0	0	0	0	0	0	0	0	0	0	0	0									Jeg har ikke behandlet med andet naturmedicin	Have not used herbal remedies
1169	1	Midtjylland	Mid Jutland	Medium hund 10-20 kg	Medium dog 10-20 kg	1	1	0	0	0	0	0	0	0	0	0	0	0	0			0	0	0	0	0.180434	0.180434	0	0	0	0	0	0	0	0	0	0			Ja, overbevisende og god effekt	Yes, very convincing and good effect	Helsekost	Herbalist			Jeg har ikke behandlet med andet naturmedicin	Have not used herbal remedies
1170	1	Øvrige Sjælland	Other Zealand	Stor hund 20-30 kg	Large dog 20-30 kg	1	1	0	0	0	0	0	0	0	0	0	0	0	0			0	0	0	0	0.198875	0.198875	0	0	0	0	0	0	0	0	0	0			Muligvis, men der var ikke overbevisende effekt	Possible, but not convincing effect	Internettet	Internet			Jeg har ikke behandlet med andet naturmedicin	Have not used herbal remedies
1171	1	Hovedstadsområdet	Greater Copenhagen	Medium hund 10-20 kg	Medium dog 10-20 kg	0	0	0	0	0	0	0	0	0	0	0	0	0	0			1	1	0	0	0.183498	0.183498	0	0	0	0	0	0	0	0	0	0									Jeg har behandlet eller behandler med andet natur medicin	Have used or uses herbal remedies	Kalm	Calm - L-Tryptophane, Milk peptides, Vitamine B, L-Theanine
1172	1	Nordsjælland	Northern Jutland	Lille hund < 10 kg	Small dog <10 kg	0	0	0	0	0	0	0	0	0	0	0	0	0	0			1	1	0	0	0	0	0	0	0	0	0	0	0	0	0	0									Jeg har ikke behandlet med andet naturmedicin	Have not used herbal remedies
1173	1	Hovedstadsområdet	Greater Copenhagen	Ekstra stor hund 30-40 kg	Extra large dog 30-40 kg	1	1	1	1	0	0	0	0	0	0	0	0	0	0			0	0	0	0	0.248363	0.248363	0	0	0	0	0	0	0	0	0	0			Ja, overbevisende og god effekt	Yes, very convincing and good effect	Udenlands	Abroad			Jeg har behandlet eller behandler med andet natur medicin	Have used or uses herbal remedies	Urter	Herbs
1174	1	Nordsjælland	Northern Jutland	Stor hund 20-30 kg	Large dog 20-30 kg	0	0	0	0	0	0	0	0	0	0	0	0	0	0			1	1	0	0	0.204059	0.204059	0	0	0	0	0	0	0	0	0	0									Jeg har behandlet eller behandler med andet natur medicin	Have used or uses herbal remedies	Traumeel s - Heel (salve)	Homeopathy
1175	1	Hovedstadsområdet	Greater Copenhagen	Medium hund 10-20 kg	Medium dog 10-20 kg	1	1	0	0	0	0	0	0	0	0	0	0	0	0			0	0	0	0	0.186974	0.186974	0	0	0	0	0	0	0	0	0	0			Ja, overbevisende og god effekt	Yes, very convincing and good effect	Internettet	Internet			Jeg har ikke behandlet med andet naturmedicin	Have not used herbal remedies
1176	1	Øvrige Sjælland	Other Zealand	Stor hund 20-30 kg	Large dog 20-30 kg	0	0	0	0	0	0	0	0	0	0	0	0	0	0			1	1	0	0	0.19587	0.19587	0	0	0	0	0	0	0	0	0	0									Jeg har behandlet eller behandler med andet natur medicin	Have used or uses herbal remedies	Forskellige produkter fra anibio	Anibio
1177	1	Hovedstadsområdet	Greater Copenhagen	Lille hund < 10 kg	Small dog <10 kg	0	0	0	0	0	0	0	0	0	0	0	0	0	0			1	1	0	0	0	0	0	0	0	0	0	0	0	0	0	0									Jeg har ikke behandlet med andet naturmedicin	Have not used herbal remedies
1178	1	Øvrige Sjælland	Other Zealand	Stor hund 20-30 kg	Large dog 20-30 kg	1	1	0	0	0	0	0	0	0	0	0	0	0	0			0	0	0	0	0.195163	0.195163	0	0	0	0	0	0	0	0	0	0	Stress	Stress	Nej, ingen effekt	No, no effect	Internettet	Internet			Jeg har behandlet eller behandler med andet natur medicin	Have used or uses herbal remedies	Neurexan, kalm, Bachs blomsterdråber	Neurexan, Calm - L-Tryptophane, Milk peptides, Vitamine B, L-Theanine, Bach Flower Remedies
1179	1	Øvrige Sjælland	Other Zealand	Stor hund 20-30 kg	Large dog 20-30 kg	1	1	0	0	0	0	0	0	0	0	0	0	0	0			0	0	0	0	0.196577	0.196577	0	0	0	0	0	0	0	0	0	0	Pels sygdom - hårene røg af - virker med dråber	Alopecia	Ja, overbevisende og god effekt	Yes, very convincing and good effect	Andet sted, specificér	Other place, please specify	Dyre kst Charlotte Ravn	Therapist	Jeg har ikke behandlet med andet naturmedicin	Have not used herbal remedies
1180	1	Sønderjylland	Southern Jutland	Ekstra stor hund 30-40 kg	Extra large dog 30-40 kg	0	0	0	0	0	0	0	0	0	0	0	0	0	0			1	1	0	0	0.234046	0.234046	0	0	0	0	0	0	0	0	0	0									Jeg har behandlet eller behandler med andet natur medicin	Have used or uses herbal remedies	Backs dråber	Bach Flower Remedies
1181	1	Øvrige Sjælland	Other Zealand	Ekstra stor hund 30-40 kg	Extra large dog 30-40 kg	0	0	0	0	0	0	0	0	0	0	0	0	0	0			1	1	0	0	0.235873	0.235873	0	0	0	0	0	0	0	0	0	0									Jeg har behandlet eller behandler med andet natur medicin	Have used or uses herbal remedies	O	O
1182	1	Nordsjælland	Northern Zealand	Gigant hund > 40 kg	Giant dog > 40 kg	1	1	0	0	0	0	0	0	0	0	0	0	0	0			1	1	0	0	0.225563	0.225563	0	0	0	0	0	0	0	0	0	0			Muligvis, men der var ikke overbevisende effekt	Possible, but not convincing effect	Internettet	Internet			Jeg har ikke behandlet med andet naturmedicin	Have not used herbal remedies
1183	1	Nordsjælland	Northern Zealand	Lille hund < 10 kg	Small dog <10 kg	0	0	0	0	0	0	0	0	0	0	0	0	0	0			1	1	0	0	0	0	0	0	0	0	0	0	0	0	0	0									Jeg har ikke behandlet med andet naturmedicin	Have not used herbal remedies
1184	1	Hovedstadsområdet	Greater Copenhagen	Ekstra stor hund 30-40 kg	Extra large dog 30-40 kg	0	0	0	0	0	0	0	0	0	0	0	0	0	0			1	1	0	0	0.249187	0.249187	0	0	0	0	0	0	0	0	0	0									Jeg har behandlet eller behandler med andet natur medicin	Have used or uses herbal remedies	Canosan, Arthroflex, "Golden paste" (særlig gurkemejeblanding mod gigt), Glucosamin, MSM, Baldrian, Zylkene	Green lipped Mussels, glucosamine, msm, Zylkene - alfa-casozepin
1185	1	Øvrige Sjælland	Other Zealand	Stor hund 20-30 kg	Large dog 20-30 kg	0	0	0	0	0	0	0	0	0	0	0	0	0	0			1	1	0	0	0.196459	0.196459	0	0	0	0	0	0	0	0	0	0									Jeg har behandlet eller behandler med andet natur medicin	Have used or uses herbal remedies	Bachs blomster	Bach Flower Remedies
1186	1	Sønderjylland	Southern Jutland	Medium hund 10-20 kg	Medium dog 10-20 kg	1	1	0	0	0	0	0	0	0	0	0	0	0	0			0	0	0	0	1	1	0	0	0	0	0	0	0	0	0	0			Ja, overbevisende og god effekt	Yes, very convincing and good effect	Andet sted, specificér	Other place, please specify	Lokal forhandler	Local retailer	Jeg har behandlet eller behandler med andet natur medicin	Have used or uses herbal remedies	Glukusamin	Glucosamine
1187	1	Hovedstadsområdet	Greater Copenhagen	Lille hund < 10 kg	Small dog <10 kg	0	0	0	0	0	0	0	0	0	0	0	0	0	0			1	1	0	0	0	0	0	0	0	0	0	0	0	0	0	0									Jeg har ikke behandlet med andet naturmedicin	Have not used herbal remedies
1188	1	Hovedstadsområdet	Greater Copenhagen	Medium hund 10-20 kg	Medium dog 10-20 kg	0	0	0	0	0	0	0	0	0	0	0	0	0	0			1	1	0	0	0.187033	0.187033	0	0	0	0	0	0	0	0	0	0									Jeg har ikke behandlet med andet naturmedicin	Have not used herbal remedies
1189	1	Øvrige Sjælland	Other Zealand	Medium hund 10-20 kg	Medium dog 10-20 kg	1	1	0	0	0	0	0	0	0	0	1	1	0	0			0	0	0	0	0	0	0	0	0	0	0	0	0	0	0	0			Ja, overbevisende og god effekt	Yes, very convincing and good effect	Andet sted, specificér	Other place, please specify	Privat	Private	Jeg har behandlet eller behandler med andet natur medicin	Have used or uses herbal remedies	Sølvionvand mod åbne sår på tungen der er kommet i forbindelse med tumornes vækst	Colloidal silver
1190	1	Midtjylland	Mid Jutland	Medium hund 10-20 kg	Medium dog 10-20 kg	1	1	0	0	1	1	0	0	0	0	0	0	0	0			0	0	0	0	0.180493	0.180493	0	0	0	0	0	0	1	1	0	0			Ja, overbevisende og god effekt	Yes, very convincing and good effect	Internettet	Internet			Jeg har ikke behandlet med andet naturmedicin	Have not used herbal remedies
1191	1	Nordsjælland	Northern Jutland	Ekstra stor hund 30-40 kg	Extra large dog 30-40 kg	0	0	0	0	0	0	0	0	0	0	0	0	0	0			1	1	0	0	0.243826	0.243826	0	0	0	0	0	0	0	0	0	0									Jeg har ikke behandlet med andet naturmedicin	Have not used herbal remedies
1192	1	Fyn	Funen	Stor hund 20-30 kg	Large dog 20-30 kg	0	0	0	0	0	0	0	0	0	0	0	0	0	0			1	1	0	0	0.220437	0.220437	0	0	0	0	0	0	0	0	0	0									Jeg har ikke behandlet med andet naturmedicin	Have not used herbal remedies
1193	1	Øvrige Sjælland	Other Zealand	Ekstra stor hund 30-40 kg	Extra large dog 30-40 kg	1	1	0	0	1	1	0	0	0	0	0	0	0	0			0	0	0	0	0.235578	0.235578	0	0	0	0	0	0	0	0	0	0			Muligvis, men der var ikke overbevisende effekt	Possible, but not convincing effect	Udenlands	Abroad			Jeg har behandlet eller behandler med andet natur medicin	Have used or uses herbal remedies	Strong Joint	StrongJoint - Kompeet, black berries, rosehipp, ArctiFlex, willow bark, ginger, honey
1194	1	Øvrige Sjælland	Other Zealand	Ekstra stor hund 30-40 kg	Extra large dog 30-40 kg	0	0	0	0	0	0	0	0	0	0	0	0	0	0			1	1	0	0	0.236226	0.236226	0	0	0	0	0	0	0	0	0	0									Jeg har behandlet eller behandler med andet natur medicin	Have used or uses herbal remedies	Havalger med diverse urter, som fik steriliseret ældre tæves stofskifte op fra meget lavt til top af normalniveau	Algae, herbs
1195	1	Sønderjylland	Southern Jutland	Stor hund 20-30 kg	Large dog 20-30 kg	0	0	0	0	0	0	0	0	0	0	0	0	0	0			1	1	0	0	0.193867	0.193867	0	0	0	0	0	0	0	0	0	0									Jeg har ikke behandlet med andet naturmedicin	Have not used herbal remedies
1196	1	Sønderjylland	Southern Jutland	Medium hund 10-20 kg	Medium dog 10-20 kg	1	1	0	0	1	1	0	0	0	0	0	0	0	0			0	0	0	0	0	0	0	0	0	0	0	0	1	1	0	0	Angst efter overfald af løse hunde. Så ved synet af andre skriger han som en sindsyg	Anxiety	Ja, overbevisende og god effekt	Yes, very convincing and good effect	Internettet	Internet			Jeg har ikke behandlet med andet naturmedicin	Have not used herbal remedies
1197	1	Fyn	Funen	Medium hund 10-20 kg	Medium dog 10-20 kg	1	1	0	0	0	0	0	0	0	0	0	0	0	0			0	0	0	0	0.190509	0.190509	0	0	0	0	0	0	0	0	0	0			Ja, der var nogen effekt	Yes, convincing with some effect	Andet sted, specificér	Other place, please specify	Dyrehandel	Petshop	Jeg har ikke behandlet med andet naturmedicin	Have not used herbal remedies
1198	1	Nordsjælland	Northern Jutland	Lille hund < 10 kg	Small dog <10 kg	1	1	0	0	0	0	0	0	0	0	0	0	0	0			0	0	0	0	1	1	0	0	0	0	0	0	1	1	0	0			Ja, overbevisende og god effekt	Yes, very convincing and good effect	Internettet	Internet			Jeg har ikke behandlet med andet naturmedicin	Have not used herbal remedies
1199	1	Fyn	Funen	Lille hund < 10 kg	Small dog <10 kg	1	1	0	0	0	0	0	0	0	0	0	0	0	0			0	0	0	0	1	1	0	0	0	0	0	0	0	0	0	0			Muligvis, men der var ikke overbevisende effekt	Possible, but not convincing effect	Internettet	Internet			Jeg har behandlet eller behandler med andet natur medicin	Have used or uses herbal remedies	Mobiley	Mobiley
1200	1	Hovedstadsområdet	Greater Copenhagen	Stor hund 20-30 kg	Large dog 20-30 kg	1	1	0	0	0	0	0	0	0	0	0	0	0	0			0	0	0	0	0.213368	0.213368	0	0	0	0	0	0	0	0	0	0			Ja, overbevisende og god effekt	Yes, very convincing and good effect	Andet sted, specificér	Other place, please specify	Dyrlæge	Veterinarian	Jeg har behandlet eller behandler med andet natur medicin	Have used or uses herbal remedies	Urter	Herbs
1201	1	Midtjylland	Mid Jutland	Stor hund 20-30 kg	Large dog 20-30 kg	1	1	0	0	0	0	0	0	0	0	0	0	0	0			0	0	0	0	0.210716	0.210716	0	0	0	0	0	0	0	0	0	0	Stress som gav megen uro. Rigtig god effekt	Stress	Ja, overbevisende og god effekt	Yes, very convincing and good effect	Internettet	Internet			Jeg har ikke behandlet med andet naturmedicin	Have not used herbal remedies
1202	1	Nordsjælland	Northern Jutland	Lille hund < 10 kg	Small dog <10 kg	0	0	0	0	0	0	0	0	0	0	0	0	0	0			1	1	0	0	0	0	0	0	0	0	0	0	0	0	0	0									Jeg har ikke behandlet med andet naturmedicin	Have not used herbal remedies
1203	1	Fyn	Funen	Ekstra stor hund 30-40 kg	Extra large dog 30-40 kg	0	0	0	0	0	0	0	0	0	0	0	0	0	0			1	1	0	0	0.252605	0.252605	0	0	0	0	0	0	0	0	0	0									Jeg har ikke behandlet med andet naturmedicin	Have not used herbal remedies
1204	1	Nordsjælland	Northern Zealand	Medium hund 10-20 kg	Medium dog 10-20 kg	0	0	0	0	0	0	0	0	0	0	0	0	0	0			1	1	0	0	0	0	0	0	0	0	0	0	0	0	0	0									Jeg har ikke behandlet med andet naturmedicin	Have not used herbal remedies
1205	1	Fyn	Funen	Gigant hund > 40 kg	Giant dog > 40 kg	0	0	0	0	0	0	0	0	0	0	0	0	0	0			1	1	0	0	0.232633	0.232633	0	0	0	0	1	1	0	0	0	0									Jeg har ikke behandlet med andet naturmedicin	Have not used herbal remedies
1206	1	Øvrige Sjælland	Other Zealand	Medium hund 10-20 kg	Medium dog 10-20 kg	0	0	0	0	0	0	0	0	0	0	0	0	0	0			1	1	0	0	0	0	0	0	0	0	0	0	0	0	0	0									Jeg har ikke behandlet med andet naturmedicin	Have not used herbal remedies
1207	1	Hovedstadsområdet	Greater Copenhagen	Stor hund 20-30 kg	Large dog 20-30 kg	0	0	0	0	0	0	0	0	0	0	0	0	0	0			1	1	0	0	0.217256	0.217256	0	0	0	0	0	0	0	0	0	0									Jeg har ikke behandlet med andet naturmedicin	Have not used herbal remedies
1208	1	Øvrige Sjælland	Other Zealand	Stor hund 20-30 kg	Large dog 20-30 kg	0	0	0	0	0	0	0	0	0	0	0	0	0	0			1	1	0	0	0.198933	0.198933	0	0	0	0	0	0	0	0	0	0									Jeg har ikke behandlet med andet naturmedicin	Have not used herbal remedies
1209	1	Hovedstadsområdet	Greater Copenhagen	Stor hund 20-30 kg	Large dog 20-30 kg	0	0	0	0	0	0	0	0	0	0	0	0	0	0			1	1	0	0	0.217315	0.217315	0	0	0	0	0	0	0	0	0	0									Jeg har ikke behandlet med andet naturmedicin	Have not used herbal remedies
1210	1	Hovedstadsområdet	Greater Copenhagen	Stor hund 20-30 kg	Large dog 20-30 kg	1	1	0	0	0	0	0	0	0	0	0	0	0	0			0	0	0	0	0.215076	0.215076	0	0	0	0	0	0	0	0	0	0			Ja, overbevisende og god effekt	Yes, very convincing and good effect	Andet sted, specificér	Other place, please specify	Hos en dyrlæge	Veterinarian	Jeg har ikke behandlet med andet naturmedicin	Have not used herbal remedies
1211	1	Øvrige Sjælland	Other Zealand	Stor hund 20-30 kg	Large dog 20-30 kg	0	0	0	0	0	0	0	0	0	0	0	0	0	0			1	1	0	0	0.198992	0.198992	0	0	0	0	0	0	0	0	0	0									Jeg har ikke behandlet med andet naturmedicin	Have not used herbal remedies
1212	1	Nordsjælland	Northern Zealand	Medium hund 10-20 kg	Medium dog 10-20 kg	0	0	0	0	0	0	0	0	0	0	0	0	0	0			1	1	0	0	0	0	0	0	0	0	0	0	0	0	0	0									Jeg har behandlet eller behandler med andet natur medicin	Have used or uses herbal remedies	Spidskommenolie mod flåter	Cumin
1213	1	Fyn	Funen	Lille hund < 10 kg	Small dog <10 kg	0	0	0	0	0	0	0	0	0	0	0	0	0	0			1	1	0	0	0	0	0	0	0	0	0	0	0	0	0	0									Jeg har ikke behandlet med andet naturmedicin	Have not used herbal remedies
1214	1	Midtjylland	Mid Jutland	Medium hund 10-20 kg	Medium dog 10-20 kg	0	0	0	0	0	0	0	0	0	0	0	0	0	0			1	1	0	0	0.180552	0.180552	0	0	0	0	0	0	0	0	0	0									Jeg har ikke behandlet med andet naturmedicin	Have not used herbal remedies
1215	1	Hovedstadsområdet	Greater Copenhagen	Medium hund 10-20 kg	Medium dog 10-20 kg	0	0	0	0	0	0	0	0	0	0	0	0	0	0			1	1	0	0	0.187092	0.187092	0	0	0	0	0	0	0	0	0	0									Jeg har ikke behandlet med andet naturmedicin	Have not used herbal remedies
1216	1	Nordsjælland	Northern Zealand	Medium hund 10-20 kg	Medium dog 10-20 kg	1	1	0	0	0	0	0	0	0	0	0	0	0	0			0	0	0	0	1	1	0	0	0	0	0	0	0	0	0	0	Slidgigt i hofte	Arthrosis	Ja, der var nogen effekt	Yes, convincing with some effect	Internettet	Internet			Jeg har ikke behandlet med andet naturmedicin	Have not used herbal remedies
1217	1	Øvrige Sjælland	Other Zealand	Ekstra stor hund 30-40 kg	Extra large dog 30-40 kg	0	0	0	0	0	0	0	0	0	0	0	0	0	0			1	1	0	0	0.235402	0.235402	0	0	0	0	0	0	0	0	0	0									Jeg har behandlet eller behandler med andet natur medicin	Have used or uses herbal remedies	Sølvvand	Colloidal silver
1218	1	Fyn	Funen	Lille hund < 10 kg	Small dog <10 kg	0	0	0	0	0	0	0	0	0	0	0	0	0	0			1	1	0	0	0	0	0	0	0	0	0	0	0	0	0	0									Jeg har ikke behandlet med andet naturmedicin	Have not used herbal remedies
1219	1	Nordsjælland	Northern Zealand	Medium hund 10-20 kg	Medium dog 10-20 kg	1	1	0	0	0	0	0	0	1	1	0	0	0	0			0	0	0	0	0	0	0	0	0	0	0	0	1	1	0	0	Hyper allergisk hund og Lupus	Allergy	Ja, der var nogen effekt	Yes, convincing with some effect	Internettet	Internet			Jeg har ikke behandlet med andet naturmedicin	Have not used herbal remedies
1220	1	Nordsjælland	Northern Jutland	Stor hund 20-30 kg	Large dog 20-30 kg	1	1	0	0	0	0	0	0	0	0	0	0	0	0			0	0	0	0	0.204648	0.204648	0	0	0	0	0	0	0	0	0	0			Ja, der var nogen effekt	Yes, convincing with some effect	Internettet	Internet			Jeg har behandlet eller behandler med andet natur medicin	Have used or uses herbal remedies	Flexadine avance	Flexadine
1221	1	Hovedstadsområdet	Greater Copenhagen	Gigant hund > 40 kg	Giant dog > 40 kg	0	0	0	0	0	0	0	0	0	0	0	0	0	0			1	1	0	0	0.230747	0.230747	0	0	0	0	0	0	0	0	0	0									Jeg har ikke behandlet med andet naturmedicin	Have not used herbal remedies
1222	1	Fyn	Funen	Lille hund < 10 kg	Small dog <10 kg	0	0	0	0	0	0	0	0	0	0	0	0	0	0			1	1	0	0	0	0	0	0	0	0	0	0	0	0	0	0									Jeg har ikke behandlet med andet naturmedicin	Have not used herbal remedies
1223	1	Hovedstadsområdet	Greater Copenhagen	Medium hund 10-20 kg	Medium dog 10-20 kg	1	1	0	0	0	0	0	0	0	0	0	0	0	0			0	0	0	0	0.187151	0.187151	0	0	0	0	0	0	0	0	0	0			Ja, overbevisende og god effekt	Yes, very convincing and good effect	Internettet	Internet			Jeg har ikke behandlet med andet naturmedicin	Have not used herbal remedies
1224	1	Sønderjylland	Southern Jutland	Lille hund < 10 kg	Small dog <10 kg	0	0	0	0	0	0	0	0	0	0	0	0	0	0			1	1	0	0	0	0	0	0	0	0	0	0	0	0	0	0									Jeg har ikke behandlet med andet naturmedicin	Have not used herbal remedies
1225	1	Øvrige Sjælland	Other Zealand	Medium hund 10-20 kg	Medium dog 10-20 kg	1	1	0	0	0	0	0	0	0	0	0	0	0	0			0	0	0	0	0	0	0	0	0	0	0	0	0	0	0	0	Hjælp til ældre hund med gigt	Arthrosis	Ja, der var nogen effekt	Yes, convincing with some effect	Andet sted, specificér	Other place, please specify	Hos en dyre KST behandler som jeg også brugte til min hest.	Therapist	Jeg har ikke behandlet med andet naturmedicin	Have not used herbal remedies
1226	1	Sønderjylland	Southern Jutland	Ekstra stor hund 30-40 kg	Extra large dog 30-40 kg	0	0	0	0	0	0	0	0	0	0	0	0	0	0			1	1	0	0	0.233988	0.233988	0	0	0	0	0	0	0	0	0	0									Jeg har behandlet eller behandler med andet natur medicin	Have used or uses herbal remedies	Canhydrox GAG laminat for opbygning af knoglerne i hvalpe perioden	Canhydrox GAG
1227	1	Sønderjylland	Southern Jutland	Medium hund 10-20 kg	Medium dog 10-20 kg	0	0	0	0	0	0	0	0	0	0	0	0	0	0			1	1	0	0	0	0	0	0	0	0	0	0	0	0	0	0									Jeg har behandlet eller behandler med andet natur medicin	Have used or uses herbal remedies	Scullcap and velarian (Baldrian)	Valerian
1228	1	Hovedstadsområdet	Greater Copenhagen	Medium hund 10-20 kg	Medium dog 10-20 kg	1	1	0	0	0	0	0	0	0	0	0	0	0	0			0	0	0	0	0.18721	0.18721	0	0	0	0	0	0	0	0	0	0	Stress	Stress	Muligvis, men der var ikke overbevisende effekt	Possible, but not convincing effect	Internettet	Internet			Jeg har ikke behandlet med andet naturmedicin	Have not used herbal remedies
1229	1	Nordsjælland	Northern Zealand	Lille hund < 10 kg	Small dog <10 kg	1	1	0	0	0	0	0	0	0	0	0	0	0	0			0	0	0	0	1	1	0	0	0	0	1	1	0	0	0	0			Ja, overbevisende og god effekt	Yes, very convincing and good effect	Internettet	Internet			Jeg har ikke behandlet med andet naturmedicin	Have not used herbal remedies
1230	1	Hovedstadsområdet	Greater Copenhagen	Ekstra stor hund 30-40 kg	Extra large dog 30-40 kg	0	0	0	0	0	0	0	0	0	0	0	0	0	0			1	1	0	0	0.250425	0.250425	0	0	0	0	0	0	0	0	0	0									Jeg har ikke behandlet med andet naturmedicin	Have not used herbal remedies
1231	1	Nordsjælland	Northern Zealand	Medium hund 10-20 kg	Medium dog 10-20 kg	1	1	0	0	0	0	0	0	0	0	0	0	0	0	Både cbd dråber og hampefrø	CBD drops and hemp seed	0	0	0	0	1	1	0	0	0	0	0	0	0	0	0	0	Smertepåvirket hund, der er under udredning for smerter.	Pain	Muligvis, men der var ikke overbevisende effekt	Possible, but not convincing effect	Andet sted, specificér	Other place, please specify	En bekendt der selv bruger det mod sclerose	An acquaintance	Jeg har behandlet eller behandler med andet natur medicin	Have used or uses herbal remedies	Hømopatiske piller	Homeopathy
1232	1	Nordsjælland	Northern Zealand	Lille hund < 10 kg	Small dog <10 kg	1	1	0	0	0	0	0	0	0	0	0	0	0	0			0	0	0	0	0	0	0	0	0	0	0	0	0	0	0	0	Kronisk slim produktion som ikke reagerede på andre midler foreslået af KU	Chronic mucos production	Ja, der var nogen effekt	Yes, convincing with some effect	Internettet	Internet			Jeg har behandlet eller behandler med andet natur medicin	Have used or uses herbal remedies	Homøopatisk	Homeopathy
1233	1	Nordsjælland	Northern Zealand	Gigant hund > 40 kg	Giant dog > 40 kg	1	1	0	0	0	0	0	0	0	0	0	0	0	0			0	0	0	0	0.225622	0.225622	0	0	0	0	0	0	0	0	0	0	Gigt i ben	Arthrosis	Ja, overbevisende og god effekt	Yes, very convincing and good effect	Marked	At a marked			Jeg har ikke behandlet med andet naturmedicin	Have not used herbal remedies
1234	1	Midtjylland	Mid Jutland	Stor hund 20-30 kg	Large dog 20-30 kg	0	0	0	0	0	0	0	0	0	0	0	0	0	0			1	1	0	0	0.210775	0.210775	0	0	0	0	0	0	0	0	0	0									Jeg har ikke behandlet med andet naturmedicin	Have not used herbal remedies
1235	1	Fyn	Funen	Stor hund 20-30 kg	Large dog 20-30 kg	0	0	0	0	0	0	0	0	0	0	0	0	0	0			1	1	0	0	0.220496	0.220496	0	0	0	0	0	0	0	0	0	0									Jeg har ikke behandlet med andet naturmedicin	Have not used herbal remedies
1236	1	Midtjylland	Mid Jutland	Stor hund 20-30 kg	Large dog 20-30 kg	0	0	0	0	0	0	0	0	0	0	0	0	0	0			1	1	0	0	0.210834	0.210834	0	0	0	0	0	0	0	0	0	0									Jeg har ikke behandlet med andet naturmedicin	Have not used herbal remedies
1237	1	Nordsjælland	Northern Jutland	Lille hund < 10 kg	Small dog <10 kg	0	0	0	0	0	0	0	0	0	0	0	0	0	0			1	1	0	0	0	0	0	0	0	0	0	0	0	0	0	0									Jeg har ikke behandlet med andet naturmedicin	Have not used herbal remedies
1238	1	Nordsjælland	Northern Jutland	Lille hund < 10 kg	Small dog <10 kg	1	1	0	0	0	0	0	0	0	0	0	0	0	0			0	0	0	0	0	0	0	0	0	0	0	0	0	0	0	0	Under epelipsi anfald er det meget nyttigt til og afkorte anfald	Epilepsy	Ja, overbevisende og god effekt	Yes, very convincing and good effect	Andet sted, specificér	Other place, please specify	Gennem bekendte	Private acquaintance	Jeg har ikke behandlet med andet naturmedicin	Have not used herbal remedies
1239	1	Hovedstadsområdet	Greater Copenhagen	Gigant hund > 40 kg	Giant dog > 40 kg	0	0	0	0	0	0	0	0	0	0	0	0	0	0			1	1	0	0	0.229392	0.229392	0	0	0	0	0	0	0	0	0	0									Jeg har behandlet eller behandler med andet natur medicin	Have used or uses herbal remedies	Optijoint	OptiJoint - Saccharomyces cerevisiae, fish oil, metylsulfonylmetan, glucosamine, chondroitinsulphate, stinging nettles.
1240	1	Hovedstadsområdet	Greater Copenhagen	Lille hund < 10 kg	Small dog <10 kg	0	0	0	0	0	0	0	0	0	0	0	0	0	0			1	1	0	0	0	0	0	0	0	0	1	1	0	0	0	0									Jeg har ikke behandlet med andet naturmedicin	Have not used herbal remedies
1241	1	Sønderjylland	Southern Jutland	Medium hund 10-20 kg	Medium dog 10-20 kg	1	1	0	0	0	0	0	0	1	1	0	0	0	0			0	0	0	0	0	0	0	0	0	0	0	0	0	0	0	0			Ja, der var nogen effekt	Yes, convincing with some effect	Andet sted, specificér	Other place, please specify	Hos dyrlægen	Veterinarian	Jeg har behandlet eller behandler med andet natur medicin	Have used or uses herbal remedies	Vetcur	VetCur
1242	1	Hovedstadsområdet	Greater Copenhagen	Lille hund < 10 kg	Small dog <10 kg	1	1	0	0	0	0	0	0	0	0	0	0	0	0			0	0	0	0	0	0	0	0	1	1	0	0	0	0	0	0			Ja, overbevisende og god effekt	Yes, very convincing and good effect	Andet sted, specificér	Other place, please specify	Kannaway	Kannaway	Jeg har ikke behandlet med andet naturmedicin	Have not used herbal remedies
1243	1	Midtjylland	Mid Jutland	Stor hund 20-30 kg	Large dog 20-30 kg	1	1	1	1	0	0	0	0	0	0	0	0	0	0			0	0	0	0	0.210893	0.210893	0	0	1	1	0	0	0	0	0	0	Nervøsitet	Nervousness	Ja, overbevisende og god effekt	Yes, very convincing and good effect	Internettet	Internet			Jeg har ikke behandlet med andet naturmedicin	Have not used herbal remedies
1244	1	Fyn	Funen	Ekstra stor hund 30-40 kg	Extra large dog 30-40 kg	0	0	0	0	0	0	0	0	0	0	0	0	0	0			1	1	0	0	0.252663	0.252663	0	0	0	0	0	0	0	0	0	0									Jeg har ikke behandlet med andet naturmedicin	Have not used herbal remedies
1245	1	Øvrige Sjælland	Other Zealand	Gigant hund > 40 kg	Giant dog > 40 kg	0	0	0	0	0	0	0	0	0	0	0	0	0	0			1	1	0	0	0.223913	0.223913	0	0	0	0	0	0	0	0	0	0									Jeg har ikke behandlet med andet naturmedicin	Have not used herbal remedies
1246	1	Fyn	Funen	Gigant hund > 40 kg	Giant dog > 40 kg	1	1	0	0	1	1	0	0	1	1	0	0	0	0			0	0	0	0	0.232691	0.232691	0	0	0	0	0	0	0	0	0	0	Bakterie hæmmende	Bacteriocide	Ja, overbevisende og god effekt	Yes, very convincing and good effect	Internettet	Internet			Jeg har ikke behandlet med andet naturmedicin	Have not used herbal remedies
1247	1	Nordsjælland	Northern Zealand	Stor hund 20-30 kg	Large dog 20-30 kg	0	0	0	0	0	0	0	0	0	0	0	0	0	0			1	1	0	0	0.201408	0.201408	0	0	0	0	1	1	0	0	0	0									Jeg har behandlet eller behandler med andet natur medicin	Have used or uses herbal remedies	Forskellige vitaminer, probiotika mm.	Vitamine, probiotics
1248	1	Nordsjælland	Northern Zealand	Medium hund 10-20 kg	Medium dog 10-20 kg	0	0	0	0	0	0	0	0	0	0	0	0	0	0			1	1	0	0	0	0	0	0	0	0	0	0	0	0	0	0									Jeg har ikke behandlet med andet naturmedicin	Have not used herbal remedies
1249	1	Hovedstadsområdet	Greater Copenhagen	Lille hund < 10 kg	Small dog <10 kg	1	1	0	0	0	0	0	0	0	0	0	0	0	0	CBD olie med 0,20% THC	CBD oil with 0.20% THC	0	0	0	0	0	0	0	0	0	0	0	0	0	0	0	0			Ja, overbevisende og god effekt	Yes, very convincing and good effect	Internettet	Internet			Jeg har ikke behandlet med andet naturmedicin	Have not used herbal remedies
1250	1	Nordsjælland	Northern Zealand	Ekstra stor hund 30-40 kg	Extra large dog 30-40 kg	0	0	0	0	0	0	0	0	0	0	0	0	0	0			1	1	0	0	0.240998	0.240998	0	0	0	0	0	0	0	0	0	0									Jeg har ikke behandlet med andet naturmedicin	Have not used herbal remedies
1251	1	Fyn	Funen	Medium hund 10-20 kg	Medium dog 10-20 kg	0	0	0	0	0	0	0	0	0	0	0	0	0	0			1	1	0	0	0.191157	0.191157	0	0	0	0	0	0	0	0	0	0									Jeg har ikke behandlet med andet naturmedicin	Have not used herbal remedies
1252	1	Hovedstadsområdet	Greater Copenhagen	Stor hund 20-30 kg	Large dog 20-30 kg	1	1	0	0	0	0	0	0	0	0	0	0	0	0			0	0	0	0	0.214723	0.214723	0	0	0	0	0	0	0	0	0	0	Angst	Anxiety	Muligvis, men der var ikke overbevisende effekt	Possible, but not convincing effect	Internettet	Internet			Jeg har behandlet eller behandler med andet natur medicin	Have used or uses herbal remedies	Baldrian	Valerian
1253	1	Fyn	Funen	Stor hund 20-30 kg	Large dog 20-30 kg	0	0	0	0	0	0	0	0	0	0	0	0	0	0			1	1	0	0	0.218729	0.218729	0	0	0	0	1	1	0	0	0	0									Jeg har behandlet eller behandler med andet natur medicin	Have used or uses herbal remedies	Spormineraler, homøopati ogZeel	Trace elements, homeopathy
1254	1	Midtjylland	Mid Jutland	Medium hund 10-20 kg	Medium dog 10-20 kg	0	0	0	0	0	0	0	0	0	0	0	0	0	0			1	1	0	0	0.180611	0.180611	1	1	0	0	0	0	0	0	0	0									Jeg har ikke behandlet med andet naturmedicin	Have not used herbal remedies
1255	1	Hovedstadsområdet	Greater Copenhagen	Lille hund < 10 kg	Small dog <10 kg	0	0	0	0	0	0	0	0	0	0	0	0	0	0			1	1	0	0	0	0	0	0	0	0	0	0	0	0	0	0									Jeg har ikke behandlet med andet naturmedicin	Have not used herbal remedies
1256	1	Hovedstadsområdet	Greater Copenhagen	Ekstra stor hund 30-40 kg	Extra large dog 30-40 kg	0	0	0	0	0	0	0	0	0	0	0	0	0	0			1	1	0	0	0.250484	0.250484	0	0	0	0	0	0	0	0	0	0									Jeg har ikke behandlet med andet naturmedicin	Have not used herbal remedies
1257	1	Øvrige Sjælland	Other Zealand	Stor hund 20-30 kg	Large dog 20-30 kg	0	0	0	0	0	0	0	0	0	0	0	0	0	0			1	1	0	0	0.199051	0.199051	0	0	0	0	0	0	0	0	0	0									Jeg har ikke behandlet med andet naturmedicin	Have not used herbal remedies
1258	1	Øvrige Sjælland	Other Zealand	Ekstra stor hund 30-40 kg	Extra large dog 30-40 kg	1	1	0	0	0	0	0	0	0	0	0	0	0	0			0	0	0	0	0.235696	0.235696	0	0	0	0	0	0	0	0	0	0	Angst	Anxiety	Ja, overbevisende og god effekt	Yes, very convincing and good effect	Andet sted, specificér	Other place, please specify	Hos en dyrlæge	Veterinarian	Jeg har behandlet eller behandler med andet natur medicin	Have used or uses herbal remedies	Scullcap and valerian	Valerian
1259	1	Midtjylland	Mid Jutland	Stor hund 20-30 kg	Large dog 20-30 kg	0	0	0	0	0	0	0	0	0	0	0	0	0	0			1	1	0	0	0.210952	0.210952	0	0	0	0	0	0	0	0	0	0									Jeg har ikke behandlet med andet naturmedicin	Have not used herbal remedies
1260	1	Hovedstadsområdet	Greater Copenhagen	Stor hund 20-30 kg	Large dog 20-30 kg	1	1	0	0	0	0	0	0	0	0	0	0	0	0			0	0	0	0	0.217374	0.217374	0	0	0	0	0	0	0	0	0	0	Stres og angst	Stress and anxiety	Muligvis, men der var ikke overbevisende effekt	Possible, but not convincing effect	Internettet	Internet			Jeg har ikke behandlet med andet naturmedicin	Have not used herbal remedies
1261	1	Fyn	Funen	Stor hund 20-30 kg	Large dog 20-30 kg	0	0	0	0	0	0	0	0	0	0	0	0	0	0			1	1	0	0	0.220555	0.220555	0	0	0	0	0	0	0	0	0	0									Jeg har ikke behandlet med andet naturmedicin	Have not used herbal remedies
1262	1	Nordsjælland	Northern Jutland	Medium hund 10-20 kg	Medium dog 10-20 kg	1	1	0	0	1	1	0	0	1	1	0	0	0	0			0	0	0	0	0	0	0	0	0	0	0	0	1	1	0	0	Stresslignende adfærd	Stress	Ja, overbevisende og god effekt	Yes, very convincing and good effect	Andet sted, specificér	Other place, please specify	Personlig kontakt til forhandler	Retailer	Jeg har behandlet eller behandler med andet natur medicin	Have used or uses herbal remedies	Ren Flydende hvidløgsdråber	Garlic
1263	1	Øvrige Sjælland	Other Zealand	Ekstra stor hund 30-40 kg	Extra large dog 30-40 kg	0	0	0	0	0	0	0	0	0	0	0	0	0	0			1	1	0	0	0.23876	0.23876	0	0	0	0	0	0	0	0	0	0									Jeg har ikke behandlet med andet naturmedicin	Have not used herbal remedies
1264	1	Midtjylland	Mid Jutland	Lille hund < 10 kg	Small dog <10 kg	1	1	0	0	0	0	0	0	0	0	0	0	0	0			0	0	0	0	0	0	0	0	0	0	0	0	0	0	0	0			Ja, overbevisende og god effekt	Yes, very convincing and good effect	Andet sted, specificér	Other place, please specify	En troværdig forhandler, jeg kender	Retailer	Jeg har ikke behandlet med andet naturmedicin	Have not used herbal remedies
1265	1	Øvrige Sjælland	Other Zealand	Medium hund 10-20 kg	Medium dog 10-20 kg	0	0	0	0	0	0	0	0	0	0	0	0	0	0			1	1	0	0	0	0	0	0	0	0	0	0	0	0	0	0									Jeg har ikke behandlet med andet naturmedicin	Have not used herbal remedies
1266	1	Hovedstadsområdet	Greater Copenhagen	Stor hund 20-30 kg	Large dog 20-30 kg	0	0	0	0	0	0	0	0	0	0	0	0	0	0			1	1	0	0	0.217433	0.217433	0	0	0	0	0	0	0	0	0	0									Jeg har ikke behandlet med andet naturmedicin	Have not used herbal remedies
1267	1	Hovedstadsområdet	Greater Copenhagen	Lille hund < 10 kg	Small dog <10 kg	0	0	0	0	0	0	0	0	0	0	0	0	0	0			1	1	0	0	0	0	0	0	0	0	0	0	0	0	0	0									Jeg har ikke behandlet med andet naturmedicin	Have not used herbal remedies
1268	1	Hovedstadsområdet	Greater Copenhagen	Medium hund 10-20 kg	Medium dog 10-20 kg	1	1	0	0	0	0	0	0	0	0	0	0	0	0			0	0	0	0	0.187268	0.187268	0	0	0	0	0	0	0	0	0	0	Forsøg på at være mindre "paranoid" når vi går tur	Anxiety	Muligvis, men der var ikke overbevisende effekt	Possible, but not convincing effect	Internettet	Internet			Jeg har ikke behandlet med andet naturmedicin	Have not used herbal remedies
1269	1	Midtjylland	Mid Jutland	Medium hund 10-20 kg	Medium dog 10-20 kg	1	1	0	0	0	0	0	0	0	0	0	0	0	0			0	0	0	0	0.178255	0.178255	0	0	0	0	0	0	0	0	0	0	Gammel hund med hoste. Hjerte ok	Coughing	Ja, overbevisende og god effekt	Yes, very convincing and good effect	Internettet	Internet			Jeg har behandlet eller behandler med andet natur medicin	Have used or uses herbal remedies	Div mod flåt.	Different things against fleas
1270	1	Øvrige Sjælland	Other Zealand	Lille hund < 10 kg	Small dog <10 kg	1	1	0	0	0	0	0	0	0	0	0	0	0	0			0	0	0	0	0	0	0	0	0	0	0	0	0	0	0	0	Angst, utryghed, lidelse i mave / tarm, uro i opereret ben	Anxiety and restlessness	Ja, der var nogen effekt	Yes, convincing with some effect	Internettet	Internet			Jeg har ikke behandlet med andet naturmedicin	Have not used herbal remedies
1271	1	Nordsjælland	Northern Jutland	Ekstra stor hund 30-40 kg	Extra large dog 30-40 kg	1	1	0	0	1	1	0	0	0	0	0	0	0	0			0	0	0	0	0.241882	0.241882	0	0	0	0	0	0	1	1	0	0	Hot Spot	Superfical dermatitis	Ja, overbevisende og god effekt	Yes, very convincing and good effect	Andet sted, specificér	Other place, please specify	Vi køber fra et Dansk firma der laver CBD på den ædle del af planten, altså Skunk og dvs. at vi bruger et produkt der specielt er lavet til hunde og som indeholder 20% CBD. Samme sted køber jeg til mig selv og det er så lavet specifikt til mennesker.	Danish company	Jeg har behandlet eller behandler med andet natur medicin	Have used or uses herbal remedies	Kinesiske urter, Kräuterblut og Turkey Tail svampe.	Chinese herbs
1272	1	Øvrige Sjælland	Other Zealand	Gigant hund > 40 kg	Giant dog > 40 kg	0	0	0	0	0	0	0	0	0	0	0	0	0	0			1	1	0	0	0.223972	0.223972	0	0	0	0	1	1	0	0	0	0									Jeg har ikke behandlet med andet naturmedicin	Have not used herbal remedies
1273	1	Sønderjylland	Southern Jutland	Lille hund < 10 kg	Small dog <10 kg	1	1	0	0	0	0	0	0	0	0	0	0	0	0			0	0	0	0	1	1	0	0	0	0	0	0	0	0	0	0	har en sensitiv hund, som er meget gøende, og bange for f.eks. fyrværkeri, det er stoppet efter start med cbd - nu reagerer han ikke engang når det tordner	Anxiety	Ja, overbevisende og god effekt	Yes, very convincing and good effect	Internettet	Internet			Jeg har ikke behandlet med andet naturmedicin	Have not used herbal remedies
1274	1	Øvrige Sjælland	Other Zealand	Stor hund 20-30 kg	Large dog 20-30 kg	0	0	0	0	0	0	0	0	0	0	0	0	0	0			1	1	1	1	0.19911	0.19911	0	0	0	0	0	0	0	0	0	0									Jeg har ikke behandlet med andet naturmedicin	Have not used herbal remedies
1275	1	Øvrige Sjælland	Other Zealand	Lille hund < 10 kg	Small dog <10 kg	1	1	0	0	0	0	0	0	0	0	0	0	0	0			0	0	0	0	1	1	0	0	0	0	0	0	0	0	0	0			Nej, ingen effekt	No, no effect	Udenlands	Abroad			Jeg har ikke behandlet med andet naturmedicin	Have not used herbal remedies
1276	1	Fyn	Funen	Medium hund 10-20 kg	Medium dog 10-20 kg	0	0	0	0	0	0	0	0	0	0	0	0	0	0			1	1	0	0	0.191216	0.191216	0	0	0	0	0	0	0	0	0	0									Jeg har ikke behandlet med andet naturmedicin	Have not used herbal remedies
1277	1	Hovedstadsområdet	Greater Copenhagen	Ekstra stor hund 30-40 kg	Extra large dog 30-40 kg	0	0	0	0	0	0	0	0	0	0	0	0	0	0			1	1	0	0	0.250543	0.250543	0	0	0	0	0	0	0	0	0	0									Jeg har ikke behandlet med andet naturmedicin	Have not used herbal remedies
1278	1	Midtjylland	Mid Jutland	Stor hund 20-30 kg	Large dog 20-30 kg	0	0	0	0	0	0	0	0	0	0	0	0	0	0			1	1	0	0	0.207182	0.207182	0	0	1	1	0	0	0	0	0	0									Jeg har behandlet eller behandler med andet natur medicin	Have used or uses herbal remedies	Divet, Revet	Divet, Revet
1279	1	Hovedstadsområdet	Greater Copenhagen	Stor hund 20-30 kg	Large dog 20-30 kg	1	1	0	0	0	0	0	0	0	0	0	0	0	0			0	0	0	0	0.21431	0.21431	0	0	0	0	0	0	0	0	0	0			Muligvis, men der var ikke overbevisende effekt	Possible, but not convincing effect	Internettet	Internet			Jeg har behandlet eller behandler med andet natur medicin	Have used or uses herbal remedies	Homeøpatiske dråber mod angst v fyrværkeri og torden	Homeopathy
1280	1	Midtjylland	Mid Jutland	Medium hund 10-20 kg	Medium dog 10-20 kg	0	0	0	0	0	0	0	0	0	0	0	0	0	0			1	1	0	0	0.18067	0.18067	0	0	0	0	0	0	0	0	0	0									Jeg har ikke behandlet med andet naturmedicin	Have not used herbal remedies
1281	1	Hovedstadsområdet	Greater Copenhagen	Lille hund < 10 kg	Small dog <10 kg	0	0	0	0	0	0	0	0	0	0	0	0	0	0			1	1	0	0	0	0	0	0	0	0	0	0	0	0	0	0									Jeg har ikke behandlet med andet naturmedicin	Have not used herbal remedies
1282	1	Øvrige Sjælland	Other Zealand	Ekstra stor hund 30-40 kg	Extra large dog 30-40 kg	1	1	0	0	0	0	0	0	0	0	0	0	0	0			0	0	0	0	0.238819	0.238819	0	0	0	0	0	0	0	0	0	0	Adfærd	Behavior	Ja, overbevisende og god effekt	Yes, very convincing and good effect	Internettet	Internet			Jeg har ikke behandlet med andet naturmedicin	Have not used herbal remedies
1283	1	Nordsjælland	Northern Jutland	Stor hund 20-30 kg	Large dog 20-30 kg	0	0	0	0	0	0	0	0	0	0	0	0	0	0			1	1	0	0	0.205591	0.205591	0	0	0	0	0	0	0	0	0	0									Jeg har ikke behandlet med andet naturmedicin	Have not used herbal remedies
1284	1	Nordsjælland	Northern Jutland	Medium hund 10-20 kg	Medium dog 10-20 kg	1	1	0	0	0	0	0	0	0	0	0	0	0	0			0	0	0	0	0	0	0	0	0	0	0	0	1	1	0	0			Ja, der var nogen effekt	Yes, convincing with some effect	Internettet	Internet			Jeg har behandlet eller behandler med andet natur medicin	Have used or uses herbal remedies	Rescue remedy drops	Rescue Remedy
1285	1	Øvrige Sjælland	Other Zealand	Ekstra stor hund 30-40 kg	Extra large dog 30-40 kg	1	1	0	0	0	0	0	0	0	0	0	0	0	0			0	0	0	0	0.238877	0.238877	0	0	0	0	0	0	0	0	0	0	Ledbåndsskader. Kan ikke opereres på grund af alder	Tendon trauma	Muligvis, men der var ikke overbevisende effekt	Possible, but not convincing effect	Internettet	Internet			Jeg har ikke behandlet med andet naturmedicin	Have not used herbal remedies
1286	1	Øvrige Sjælland	Other Zealand	Gigant hund > 40 kg	Giant dog > 40 kg	0	0	0	0	0	0	0	0	0	0	0	0	0	0			1	1	0	0	0.224031	0.224031	0	0	0	0	0	0	0	0	0	0									Jeg har ikke behandlet med andet naturmedicin	Have not used herbal remedies
1287	1	Hovedstadsområdet	Greater Copenhagen	Lille hund < 10 kg	Small dog <10 kg	0	0	0	0	0	0	0	0	0	0	0	0	0	0			1	1	0	0	0	0	0	0	0	0	0	0	0	0	0	0									Jeg har ikke behandlet med andet naturmedicin	Have not used herbal remedies
1288	1	Øvrige Sjælland	Other Zealand	Ekstra stor hund 30-40 kg	Extra large dog 30-40 kg	1	1	0	0	0	0	0	0	0	0	0	0	0	0			0	0	0	0	0.236344	0.236344	0	0	0	0	0	0	0	0	0	0	Lindring af gigt i hofte	Arthrosis	Ja, overbevisende og god effekt	Yes, very convincing and good effect	Internettet	Internet			Jeg har behandlet eller behandler med andet natur medicin	Have used or uses herbal remedies	Glykosamin	Glucosamine
1289	1	Øerne	Islands	Stor hund 20-30 kg	Large dog 20-30 kg	0	0	0	0	0	0	0	0	0	0	0	0	0	0			1	1	0	0	0.212543	0.212543	1	1	1	1	0	0	0	0	0	0									Jeg har behandlet eller behandler med andet natur medicin	Have used or uses herbal remedies	Glucosamin	Glucosamine
1290	1	Sønderjylland	Southern Jutland	Medium hund 10-20 kg	Medium dog 10-20 kg	0	0	0	0	0	0	0	0	0	0	0	0	0	0			1	1	0	0	0	0	0	0	0	0	0	0	0	0	0	0									Jeg har ikke behandlet med andet naturmedicin	Have not used herbal remedies
1291	1	Nordsjælland	Northern Jutland	Medium hund 10-20 kg	Medium dog 10-20 kg	0	0	0	0	0	0	0	0	0	0	0	0	0	0			1	1	0	0	0	0	0	0	0	0	0	0	0	0	0	0									Jeg har ikke behandlet med andet naturmedicin	Have not used herbal remedies
1292	1	Nordsjælland	Northern Jutland	Medium hund 10-20 kg	Medium dog 10-20 kg	1	1	0	0	0	0	0	0	0	0	0	0	0	0			0	0	0	0	0	0	0	0	0	0	0	0	0	0	0	0			Ja, overbevisende og god effekt	Yes, very convincing and good effect	Internettet	Internet			Jeg har ikke behandlet med andet naturmedicin	Have not used herbal remedies
1293	1	Hovedstadsområdet	Greater Copenhagen	Ekstra stor hund 30-40 kg	Extra large dog 30-40 kg	0	0	0	0	0	0	0	0	0	0	0	0	0	0			1	1	0	0	0.250601	0.250601	0	0	0	0	0	0	0	0	0	0									Jeg har ikke behandlet med andet naturmedicin	Have not used herbal remedies
1294	1	Fyn	Funen	Stor hund 20-30 kg	Large dog 20-30 kg	0	0	0	0	0	0	0	0	0	0	1	1	0	0			0	0	0	0	0.218847	0.218847	0	0	0	0	0	0	1	1	0	0	Lungebetændelse svamp i huden - sår heling	Pneumonia and dermal skin infection	Ja, overbevisende og god effekt	Yes, very convincing and good effect	Andet sted, specificér	Other place, please specify	Selvgjort	Homemade	Jeg har behandlet eller behandler med andet natur medicin	Have used or uses herbal remedies	Hømopati	Homeopathy
1295	1	Øvrige Sjælland	Other Zealand	Medium hund 10-20 kg	Medium dog 10-20 kg	0	0	0	0	0	0	0	0	0	0	0	0	0	0			1	1	0	0	0	0	0	0	0	0	0	0	0	0	0	0									Jeg har ikke behandlet med andet naturmedicin	Have not used herbal remedies
1296	1	Øvrige Sjælland	Other Zealand	Gigant hund > 40 kg	Giant dog > 40 kg	0	0	0	0	0	0	0	0	0	0	0	0	0	0			1	1	0	0	0.222676	0.222676	0	0	0	0	0	0	0	0	0	0									Jeg har behandlet eller behandler med andet natur medicin	Have used or uses herbal remedies	Canosan og Plaque Off	Green lipped Mussels
1297	1	Midtjylland	Mid Jutland	Lille hund < 10 kg	Small dog <10 kg	1	1	0	0	0	0	0	0	0	0	0	0	0	0			0	0	0	0	0	0	0	0	0	0	0	0	0	0	0	0			Ja, overbevisende og god effekt	Yes, very convincing and good effect	Andet sted, specificér	Other place, please specify	privat handel	Private dealer	Jeg har ikke behandlet med andet naturmedicin	Have not used herbal remedies
1298	1	Midtjylland	Mid Jutland	Medium hund 10-20 kg	Medium dog 10-20 kg	0	0	0	0	0	0	0	0	0	0	0	0	0	0			1	1	0	0	0.180729	0.180729	0	0	0	0	1	1	0	0	0	0									Jeg har ikke behandlet med andet naturmedicin	Have not used herbal remedies
1299	1	Øvrige Sjælland	Other Zealand	Ekstra stor hund 30-40 kg	Extra large dog 30-40 kg	1	1	0	0	0	0	0	0	0	0	0	0	0	0			0	0	0	0	0.238936	0.238936	0	0	0	0	0	0	0	0	0	0			Ja, overbevisende og god effekt	Yes, very convincing and good effect	Internettet	Internet			Jeg har ikke behandlet med andet naturmedicin	Have not used herbal remedies
1300	1	Øvrige Sjælland	Other Zealand	Stor hund 20-30 kg	Large dog 20-30 kg	1	1	0	0	0	0	0	0	0	0	1	1	1	1			0	0	0	0	0.199169	0.199169	0	0	0	0	0	0	0	0	0	0			Ja, overbevisende og god effekt	Yes, very convincing and good effect	Marked	At a marked			Jeg har ikke behandlet med andet naturmedicin	Have not used herbal remedies
1301	1	Midtjylland	Mid Jutland	Medium hund 10-20 kg	Medium dog 10-20 kg	1	1	0	0	1	1	0	0	0	0	0	0	0	0			0	0	0	0	0.177312	0.177312	0	0	0	0	0	0	0	0	0	0	Overreaktivt nervesystem generelt og i særlige situationer.	Overly active nervous system	Ja, overbevisende og god effekt	Yes, very convincing and good effect	Udenlands	Abroad			Jeg har behandlet eller behandler med andet natur medicin	Have used or uses herbal remedies	Urter af forskellig slags	Herbs
1302	1	Nordsjælland	Northern Zealand	Ekstra stor hund 30-40 kg	Extra large dog 30-40 kg	0	0	0	0	0	0	0	0	0	0	0	0	0	0			1	1	0	0	0.241057	0.241057	0	0	0	0	1	1	0	0	0	0									Jeg har ikke behandlet med andet naturmedicin	Have not used herbal remedies
1303	1	Hovedstadsområdet	Greater Copenhagen	Medium hund 10-20 kg	Medium dog 10-20 kg	0	0	0	0	0	0	0	0	0	0	0	0	0	0			1	1	0	0	0.187327	0.187327	0	0	0	0	0	0	0	0	0	0									Jeg har ikke behandlet med andet naturmedicin	Have not used herbal remedies
1304	1	Hovedstadsområdet	Greater Copenhagen	Ekstra stor hund 30-40 kg	Extra large dog 30-40 kg	1	1	0	0	0	0	0	0	0	0	0	0	0	0			0	0	0	0	0.25066	0.25066	0	0	0	0	0	0	0	0	0	0			Muligvis, men der var ikke overbevisende effekt	Possible, but not convincing effect	Internettet	Internet			Jeg har ikke behandlet med andet naturmedicin	Have not used herbal remedies
1305	1	Nordsjælland	Northern Zealand	Stor hund 20-30 kg	Large dog 20-30 kg	0	0	0	0	0	0	0	0	0	0	0	0	0	0			1	1	0	0	0.202999	0.202999	0	0	0	0	0	0	0	0	0	0									Jeg har ikke behandlet med andet naturmedicin	Have not used herbal remedies
1306	1	Fyn	Funen	Lille hund < 10 kg	Small dog <10 kg	1	1	0	0	0	0	0	0	0	0	0	0	0	0			0	0	1	1	0	0	0	0	0	0	0	0	0	0	0	0	Adfærd angst	Anxiety	Nej, ingen effekt	No, no effect	Helsekost	Herbalist			Jeg har behandlet eller behandler med andet natur medicin	Have used or uses herbal remedies	KALM	Calm - L-Tryptophane, Milk peptides, Vitamine B, L-Theanine
1307	1	Fyn	Funen	Medium hund 10-20 kg	Medium dog 10-20 kg	0	0	0	0	0	0	0	0	0	0	0	0	0	0			1	1	0	0	0.18992	0.18992	0	0	0	0	0	0	0	0	0	0									Jeg har behandlet eller behandler med andet natur medicin	Have used or uses herbal remedies	Carduus marianus	Carduus marianus
1308	1	Nordsjælland	Northern Jutland	Lille hund < 10 kg	Small dog <10 kg	0	0	0	0	0	0	0	0	0	0	0	0	0	0			1	1	0	0	0	0	0	0	0	0	0	0	0	0	0	0									Jeg har ikke behandlet med andet naturmedicin	Have not used herbal remedies
1309	1	Hovedstadsområdet	Greater Copenhagen	Stor hund 20-30 kg	Large dog 20-30 kg	0	0	0	0	0	0	0	0	0	0	0	0	0	0			1	1	0	0	0.213485	0.213485	0	0	0	0	0	0	0	0	0	0									Jeg har behandlet eller behandler med andet natur medicin	Have used or uses herbal remedies	Strong joint	StrongJoint - Kompeet, black berries, rosehipp, ArctiFlex, willow bark, ginger, honey
1310	1	Fyn	Funen	Lille hund < 10 kg	Small dog <10 kg	1	1	0	0	1	1	0	0	0	0	0	0	0	0			0	0	0	0	1	1	0	0	0	0	0	0	1	1	0	0	Sår , rifter , luftvejs problemer og dårlig ånde	Ulcers, airway problems, halitosis	Ja, overbevisende og god effekt	Yes, very convincing and good effect	Internettet	Internet			Jeg har ikke behandlet med andet naturmedicin	Have not used herbal remedies
1311	1	Sønderjylland	Southern Jutland	Ekstra stor hund 30-40 kg	Extra large dog 30-40 kg	0	0	0	0	0	0	0	0	0	0	0	0	0	0			1	1	0	0	0.235107	0.235107	0	0	0	0	0	0	0	0	0	0									Jeg har ikke behandlet med andet naturmedicin	Have not used herbal remedies
1312	1	Øvrige Sjælland	Other Zealand	Stor hund 20-30 kg	Large dog 20-30 kg	1	1	0	0	0	0	0	0	0	0	0	0	0	0			0	0	0	0	0.195458	0.195458	0	0	0	0	0	0	0	0	0	0			Ja, overbevisende og god effekt	Yes, very convincing and good effect	Internettet	Internet			Jeg har behandlet eller behandler med andet natur medicin	Have used or uses herbal remedies	Homøopati	Homeopathy
1313	1	Fyn	Funen	Lille hund < 10 kg	Small dog <10 kg	0	0	0	0	0	0	0	0	0	0	0	0	0	0			1	1	0	0	0	0	0	0	0	0	0	0	0	0	0	0									Jeg har ikke behandlet med andet naturmedicin	Have not used herbal remedies
1314	1	Fyn	Funen	Lille hund < 10 kg	Small dog <10 kg	0	0	0	0	0	0	0	0	0	0	0	0	0	0			1	1	0	0	0	0	0	0	0	0	0	0	0	0	0	0									Jeg har behandlet eller behandler med andet natur medicin	Have used or uses herbal remedies	Husk.	Psyllium
1315	1	Nordsjælland	Northern Zealand	Medium hund 10-20 kg	Medium dog 10-20 kg	0	0	0	0	0	0	0	0	0	0	0	0	0	0			1	1	1	1	0	0	0	0	0	0	0	0	0	0	0	0									Jeg har behandlet eller behandler med andet natur medicin	Have used or uses herbal remedies	Glucosamin, MSM, noget til luftvejene, homøopati, olier (i kosten).	Glucosamine, msm, homeopathy, oils
1316	1	Øvrige Sjælland	Other Zealand	Lille hund < 10 kg	Small dog <10 kg	0	0	0	0	0	0	0	0	0	0	0	0	0	0			1	1	0	0	0	0	0	0	0	0	0	0	0	0	0	0									Jeg har behandlet eller behandler med andet natur medicin	Have used or uses herbal remedies	Mod nytårs angst	Against firework phobia
1317	1	Øvrige Sjælland	Other Zealand	Lille hund < 10 kg	Small dog <10 kg	0	0	0	0	0	0	0	0	0	0	0	0	0	0			1	1	0	0	0	0	0	0	0	0	0	0	0	0	0	0									Jeg har ikke behandlet med andet naturmedicin	Have not used herbal remedies
1318	1	Midtjylland	Mid Jutland	Medium hund 10-20 kg	Medium dog 10-20 kg	0	0	0	0	0	0	0	0	0	0	0	0	0	0			1	1	1	1	0.180788	0.180788	0	0	0	0	0	0	0	0	0	0									Jeg har ikke behandlet med andet naturmedicin	Have not used herbal remedies
1319	1	Fyn	Funen	Medium hund 10-20 kg	Medium dog 10-20 kg	1	1	0	0	0	0	0	0	0	0	0	0	0	0			0	0	0	0	0.190096	0.190096	0	0	0	0	0	0	0	0	0	0			Ja, overbevisende og god effekt	Yes, very convincing and good effect	Helsekost	Herbalist			Jeg har behandlet eller behandler med andet natur medicin	Have used or uses herbal remedies	Bach	Bach Flower Remedies
1320	1	Hovedstadsområdet	Greater Copenhagen	Medium hund 10-20 kg	Medium dog 10-20 kg	0	0	0	0	0	0	0	0	0	0	0	0	0	0			1	1	0	0	0.187386	0.187386	0	0	0	0	0	0	0	0	0	0									Jeg har ikke behandlet med andet naturmedicin	Have not used herbal remedies
1321	1	Midtjylland	Mid Jutland	Stor hund 20-30 kg	Large dog 20-30 kg	1	1	0	0	0	0	0	0	0	0	0	0	0	0			0	0	0	0	0.207417	0.207417	0	0	0	0	0	0	0	0	0	0	Ængstelse	Nervousness	Ja, overbevisende og god effekt	Yes, very convincing and good effect	Andet sted, specificér	Other place, please specify	Avifauna	Avifauna	Jeg har behandlet eller behandler med andet natur medicin	Have used or uses herbal remedies	Canosan	Green lipped Mussels
[truncated: 682 more rows]
